# Supplementary material for: 1-Dibromo­methyl-4-meth­oxy-2-nitro­benzene
Source: Acta Crystallogr Sect E Struct Rep Online. 2009 Aug 19;65(Pt 9):o2193–4. doi: 10.1107/S1600536809031833 (PMC2970072; doi:10.1107/S1600536809031833)
Supplement: Supplementary file 1 [file e-65-o2193-sup1.cif]

##############################################################################
###                                                                        ###
###        Electronic paper (Acta Crystallographica Section E)             ###
###                                                                        ###
##############################################################################
#                                                                            #
# This CIF contains the data in a paper accepted for publication in Acta     #
# Crystallographica Section E. It conforms to the requirements of Notes      #
# for Authors for Section E, and has been peer reviewed under the auspices   #
# of the IUCr Commission on Journals.                                        #
#                                                                            #
# Full details of the Crystallographic Information File format               #
# are given in the paper "The Crystallographic Information File (CIF):       #
# a New Standard Archive File for Crystallography" by S. R. Hall, F. H.      #
# Allen and I. D. Brown [Acta Cryst. (1991), A47, 655-685].                  #
#                                                                            #
# The current version of the core CIF dictionary is obtainable from          #
# ftp://ftp.iucr.org/pub/cif_core.dic. The current version number is 2.4.    #
#                                                                            #
# Software is freely available for graphical display of the structure(s) in  #
# this CIF.  For information consult the CIF home page http://www.iucr.org/  #
# cif/home.html                                                              #
#                                                                            #
# This file may be used for bona fide research purposes within the           #
# scientific community so long as proper attribution is given to the journal # 
# article from which it was obtained.                                        #
#                                                                            #
##############################################################################
                                             
data_global
_audit_creation_method     'form.cif (version 2.0)'
_journal_data_validation_number     ?
_journal_date_recd_electronic     2009-08-10
_journal_date_accepted     2009-08-12
_journal_name_full     'Acta Crystallographica, Section E'
_journal_year     2009
_journal_volume     65
_journal_issue      9
_journal_page_first     o2193
_journal_page_last     o2194
_journal_paper_category     QO
_journal_coeditor_code     WN2343
_publ_contact_author_name     'Prof. Fun, Hoong-Kun'
_publ_contact_author_address
;
      X-ray Crystallography Unit
      School of Physics
      Universiti Sains Malaysia
      11800 USM, Penang
      MALAYSIA
;
_publ_contact_author_email     'hkfun@usm.my'
_publ_contact_author_fax     '604 6579150'
_publ_contact_author_phone     '604 6533652'
_publ_section_title
;
1-Dibromomethyl-4-methoxy-2-nitrobenzene
;
loop_
    _publ_author_name
    _publ_author_footnote
    _publ_author_address
    'Hoong-Kun Fun'
;
      Thomson Reuters ResearcherID: A-3561-2009.
;
;     X-ray Crystallography Unit
      School of Physics
      Universiti Sains Malaysia
      11800 USM, Penang
      Malaysia
;
    'Jia Hao Goh' ?
;
      X-ray Crystallography Unit
      School of Physics
      Universiti Sains Malaysia
      11800 USM, Penang
      Malaysia
;
    'B. Chandrakantha' ?
;
      Syngene International Ltd
      Biocon Park
      Plot Nos. 2 & 3
      Bommasandra 4th Phase
      Jigani Link Road
      Bangalore 560 100
      India
;
    'Arun M. Isloor' ?
;
      Department of Chemistry
      National Institute of Technology-Karnataka
      Surathkal
      Mangalore 575 025
      India
;
data_I
_audit_creation_method     SHELXL-97
_chemical_name_systematic
;
1-Dibromomethyl-4-methoxy-2-nitrobenzene
;
_chemical_name_common     ?
_chemical_formula_moiety     'C8 H7 Br2 N O3'
_chemical_formula_sum     'C8 H7 Br2 N O3'
_chemical_formula_iupac     'C8 H7 Br2 N O3'
_chemical_formula_weight     324.97
_chemical_melting_point     ?
_symmetry_cell_setting     Triclinic
_symmetry_space_group_name_H-M     'P -1'
_symmetry_space_group_name_Hall     '-P 1'
loop_
    _symmetry_equiv_pos_as_xyz
    'x, y, z'
    '-x, -y, -z'
_cell_length_a     7.95910(10)
_cell_length_b     11.1949(2)
_cell_length_c     12.2509(2)
_cell_angle_alpha     106.2850(10)
_cell_angle_beta     99.6910(10)
_cell_angle_gamma     102.4010(10)
_cell_volume     992.45(3)
_cell_formula_units_Z     4
_cell_measurement_reflns_used     9885
_cell_measurement_theta_min     2.18
_cell_measurement_theta_max     35.08
_cell_measurement_temperature     100.00(10)
_exptl_crystal_description     'block'
_exptl_crystal_colour     'colourless'
_exptl_crystal_size_max     0.279
_exptl_crystal_size_mid     0.248
_exptl_crystal_size_min     0.187
_exptl_crystal_density_diffrn     2.175
_exptl_crystal_density_meas     ?
_exptl_crystal_density_method     'not measured'
_exptl_crystal_F_000     624
_exptl_absorpt_coefficient_mu     8.147
_exptl_absorpt_correction_type     'multi-scan'
_exptl_absorpt_process_details     '(<i>SADABS</i>; Bruker, 2005)'
_exptl_absorpt_correction_T_min     0.2096
_exptl_absorpt_correction_T_max     0.3111
_exptl_special_details
;
The crystal was placed in the cold stream of an Oxford Cyrosystems
Cobra open-flow nitrogen cryostat (Cosier & Glazer, 1986) operating
at 100.0(1)K.
;
_diffrn_ambient_temperature     100.00(10)
_diffrn_radiation_type     MoK\a
_diffrn_radiation_wavelength     0.71073
_diffrn_radiation_source     'fine-focus sealed tube'
_diffrn_radiation_monochromator     graphite
_diffrn_measurement_device_type     'Bruker SMART APEXII CCD area-detector'
_diffrn_measurement_method     '\f and \w'
_diffrn_detector_area_resol_mean     ?
_diffrn_reflns_number     32659
_diffrn_reflns_av_R_equivalents     0.0271
_diffrn_reflns_av_sigmaI/netI     0.0252
_diffrn_reflns_theta_min     1.97
_diffrn_reflns_theta_max     35.26
_diffrn_reflns_theta_full     35.26
_diffrn_measured_fraction_theta_max     0.989
_diffrn_measured_fraction_theta_full     0.989
_diffrn_reflns_limit_h_min     -12
_diffrn_reflns_limit_h_max     12
_diffrn_reflns_limit_k_min     -17
_diffrn_reflns_limit_k_max     18
_diffrn_reflns_limit_l_min     -19
_diffrn_reflns_limit_l_max     19
_diffrn_standards_number     0
_diffrn_standards_interval_count     .
_diffrn_standards_interval_time     .
_diffrn_standards_decay_%     ?
_refine_special_details
;
 Refinement of F^2^ against ALL reflections.  The weighted R-factor wR and
 goodness of fit S are based on F^2^, conventional R-factors R are based
 on F, with F set to zero for negative F^2^. The threshold expression of
 F^2^ > 2sigma(F^2^) is used only for calculating R-factors(gt) etc. and is
 not relevant to the choice of reflections for refinement.  R-factors based
 on F^2^ are statistically about twice as large as those based on F, and R-
 factors based on ALL data will be even larger.
;
_reflns_number_total     8800
_reflns_number_gt     7332
_reflns_threshold_expression     I>2\s(I)
_refine_ls_structure_factor_coef     Fsqd
_refine_ls_matrix_type     full
_refine_ls_R_factor_all     0.0353
_refine_ls_R_factor_gt     0.0261
_refine_ls_wR_factor_gt     0.0631
_refine_ls_wR_factor_ref     0.0663
_refine_ls_goodness_of_fit_ref     1.014
_refine_ls_restrained_S_all     1.014
_refine_ls_number_reflns     8800
_refine_ls_number_parameters     261
_refine_ls_number_restraints     0
_refine_ls_hydrogen_treatment     mixed
_refine_ls_weighting_scheme     calc
_refine_ls_weighting_details
         'calc w=1/[\s^2^(Fo^2^)+(0.0361P)^2^+0.2346P] where P=(Fo^2^+2Fc^2^)/3'
_atom_sites_solution_hydrogens     geom
_atom_sites_solution_primary     direct
_atom_sites_solution_secondary     difmap
_refine_ls_shift/su_max     0.004
_refine_ls_shift/su_mean     0.000
_refine_diff_density_max     0.781
_refine_diff_density_min     -0.472
_refine_ls_extinction_method     none
_refine_ls_extinction_coef     ?
loop_
    _atom_type_symbol
    _atom_type_description
    _atom_type_scat_dispersion_real
    _atom_type_scat_dispersion_imag
    _atom_type_scat_source
    'C' 'C' 0.0033 0.0016
                         'International Tables Vol C Tables 4.2.6.8 and 6.1.1.4'
    'H' 'H' 0.0000 0.0000
                         'International Tables Vol C Tables 4.2.6.8 and 6.1.1.4'
    'N' 'N' 0.0061 0.0033
                         'International Tables Vol C Tables 4.2.6.8 and 6.1.1.4'
    'O' 'O' 0.0106 0.0060
                         'International Tables Vol C Tables 4.2.6.8 and 6.1.1.4'
    'Br' 'Br' -0.2901 2.4595
                         'International Tables Vol C Tables 4.2.6.8 and 6.1.1.4'
_computing_data_collection     'APEX2 (Bruker, 2005)'
_computing_cell_refinement     'SAINT (Bruker, 2005)'
_computing_data_reduction     'SAINT (Bruker, 2005)'
_computing_structure_solution     'SHELXTL (Sheldrick, 2008)'
_computing_structure_refinement     'SHELXTL (Sheldrick, 2008)'
_computing_molecular_graphics     'SHELXTL (Sheldrick, 2008)'
_computing_publication_material
;
SHELXTL (Sheldrick, 2008) and PLATON (Spek, 2009)
;
loop_
    _atom_site_type_symbol
    _atom_site_label
    _atom_site_fract_x
    _atom_site_fract_y
    _atom_site_fract_z
    _atom_site_U_iso_or_equiv
    _atom_site_adp_type
    _atom_site_calc_flag
    _atom_site_refinement_flags
    _atom_site_occupancy
    _atom_site_disorder_assembly
    _atom_site_disorder_group
    Br Br1A 0.79537(2) 1.230776(16) 0.197580(14) 0.02458(4) Uani d . 1 . .
    Br Br2A 0.90786(2) 1.101536(16) 0.387687(13) 0.02180(4) Uani d . 1 . .
    O O1A 0.76010(16) 0.62902(12) -0.10724(10) 0.0229(2) Uani d . 1 . .
    O O2A 0.30267(16) 0.76549(13) 0.10327(11) 0.0265(2) Uani d . 1 . .
    O O3A 0.37293(16) 0.96938(13) 0.11963(11) 0.0257(2) Uani d . 1 . .
    N N1A 0.40781(17) 0.86506(14) 0.10586(11) 0.0208(2) Uani d . 1 . .
    C C1A 0.8937(2) 0.94163(16) 0.11837(13) 0.0209(3) Uani d . 1 . .
    H H1AA 0.9990 1.0061 0.1578 0.025 Uiso calc R 1 . .
    C C2A 0.8985(2) 0.83283(16) 0.03310(13) 0.0216(3) Uani d . 1 . .
    H H2AA 1.0052 0.8260 0.0142 0.026 Uiso calc R 1 . .
    C C3A 0.7427(2) 0.73241(15) -0.02523(13) 0.0195(3) Uani d . 1 . .
    C C4A 0.58321(19) 0.74374(15) 0.00283(13) 0.0188(2) Uani d . 1 . .
    H H4AA 0.4792 0.6770 -0.0335 0.023 Uiso calc R 1 . .
    C C5A 0.58299(19) 0.85699(15) 0.08631(13) 0.0185(2) Uani d . 1 . .
    C C6A 0.73536(19) 0.95856(15) 0.14790(13) 0.0184(2) Uani d . 1 . .
    C C7A 0.7370(2) 1.07568(15) 0.24351(13) 0.0196(3) Uani d . 1 . .
    C C8A 0.6054(2) 0.52136(17) -0.16335(15) 0.0256(3) Uani d . 1 . .
    H H8AA 0.6344 0.4546 -0.2193 0.038 Uiso calc R 1 . .
    H H8AB 0.5141 0.5491 -0.2029 0.038 Uiso calc R 1 . .
    H H8AC 0.5640 0.4883 -0.1055 0.038 Uiso calc R 1 . .
    Br Br1B -0.20637(2) 0.726206(17) 0.325018(14) 0.02462(4) Uani d . 1 . .
    Br Br2B -0.10244(2) 0.523519(16) 0.125556(13) 0.02342(4) Uani d . 1 . .
    O O1B 0.50849(16) 0.63292(12) 0.60857(11) 0.0243(2) Uani d . 1 . .
    O O2B 0.49443(16) 0.92884(12) 0.36858(11) 0.0252(2) Uani d . 1 . .
    O O3B 0.22098(17) 0.93622(12) 0.34859(12) 0.0261(2) Uani d . 1 . .
    N N1B 0.33898(17) 0.88484(13) 0.36914(11) 0.0197(2) Uani d . 1 . .
    C C1B 0.1045(2) 0.56681(15) 0.38962(13) 0.0206(3) Uani d . 1 . .
    H H1BA -0.0019 0.5017 0.3575 0.025 Uiso calc R 1 . .
    C C2B 0.2309(2) 0.55536(16) 0.47501(14) 0.0215(3) Uani d . 1 . .
    H H2BA 0.2081 0.4840 0.5005 0.026 Uiso calc R 1 . .
    C C3B 0.3935(2) 0.65079(16) 0.52360(13) 0.0200(3) Uani d . 1 . .
    C C4B 0.4281(2) 0.75603(15) 0.48395(13) 0.0199(3) Uani d . 1 . .
    H H4BA 0.5370 0.8186 0.5131 0.024 Uiso calc R 1 . .
    C C5B 0.29538(19) 0.76575(15) 0.39929(13) 0.0180(2) Uani d . 1 . .
    C C6B 0.13101(19) 0.67357(15) 0.34948(13) 0.0185(2) Uani d . 1 . .
    C C7B -0.0114(2) 0.68337(16) 0.25833(13) 0.0203(3) Uani d . 1 . .
    C C8B 0.6731(2) 0.73163(19) 0.66117(16) 0.0289(3) Uani d . 1 . .
    H H8BA 0.7436 0.7088 0.7196 0.043 Uiso calc R 1 . .
    H H8BB 0.6504 0.8126 0.6971 0.043 Uiso calc R 1 . .
    H H8BC 0.7359 0.7397 0.6021 0.043 Uiso calc R 1 . .
    H H7A 0.627(3) 1.0704(19) 0.2645(17) 0.013(4) Uiso d . 1 . .
    H H7B 0.022(3) 0.747(2) 0.226(2) 0.028(6) Uiso d . 1 . .
loop_
    _atom_site_aniso_label
    _atom_site_aniso_U_11
    _atom_site_aniso_U_22
    _atom_site_aniso_U_33
    _atom_site_aniso_U_12
    _atom_site_aniso_U_13
    _atom_site_aniso_U_23
    Br1A 0.03013(8) 0.01907(7) 0.02323(7) 0.00585(6) 0.00401(6) 0.00714(6)
    Br2A 0.01964(7) 0.02534(8) 0.01851(6) 0.00619(5) 0.00280(5) 0.00539(5)
    O1A 0.0221(5) 0.0217(5) 0.0231(5) 0.0078(4) 0.0056(4) 0.0033(4)
    O2A 0.0185(5) 0.0262(6) 0.0315(6) 0.0021(4) 0.0067(4) 0.0068(5)
    O3A 0.0211(5) 0.0255(6) 0.0293(6) 0.0111(4) 0.0033(4) 0.0052(5)
    N1A 0.0171(5) 0.0232(6) 0.0198(5) 0.0060(5) 0.0029(4) 0.0043(5)
    C1A 0.0167(6) 0.0229(7) 0.0215(6) 0.0049(5) 0.0037(5) 0.0060(5)
    C2A 0.0180(6) 0.0255(7) 0.0210(6) 0.0071(5) 0.0051(5) 0.0062(5)
    C3A 0.0206(6) 0.0198(7) 0.0185(6) 0.0076(5) 0.0039(5) 0.0061(5)
    C4A 0.0173(6) 0.0179(6) 0.0196(6) 0.0050(5) 0.0020(5) 0.0051(5)
    C5A 0.0158(6) 0.0200(7) 0.0199(6) 0.0062(5) 0.0037(5) 0.0063(5)
    C6A 0.0173(6) 0.0189(6) 0.0186(6) 0.0051(5) 0.0036(5) 0.0060(5)
    C7A 0.0191(6) 0.0186(6) 0.0189(6) 0.0034(5) 0.0034(5) 0.0046(5)
    C8A 0.0278(8) 0.0205(7) 0.0260(7) 0.0066(6) 0.0064(6) 0.0042(6)
    Br1B 0.01982(7) 0.02733(8) 0.02389(7) 0.00989(6) 0.00277(5) 0.00308(6)
    Br2B 0.02590(7) 0.02424(8) 0.01841(6) 0.00830(6) 0.00365(5) 0.00441(5)
    O1B 0.0208(5) 0.0264(6) 0.0264(5) 0.0062(4) 0.0013(4) 0.0125(5)
    O2B 0.0205(5) 0.0262(6) 0.0282(6) 0.0014(4) 0.0061(4) 0.0118(5)
    O3B 0.0262(6) 0.0224(6) 0.0327(6) 0.0100(5) 0.0059(5) 0.0122(5)
    N1B 0.0209(6) 0.0174(6) 0.0202(5) 0.0043(5) 0.0045(4) 0.0065(4)
    C1B 0.0197(6) 0.0189(7) 0.0225(6) 0.0038(5) 0.0042(5) 0.0076(5)
    C2B 0.0211(6) 0.0197(7) 0.0251(7) 0.0055(5) 0.0058(5) 0.0094(5)
    C3B 0.0187(6) 0.0211(7) 0.0216(6) 0.0073(5) 0.0049(5) 0.0077(5)
    C4B 0.0181(6) 0.0200(7) 0.0211(6) 0.0050(5) 0.0040(5) 0.0065(5)
    C5B 0.0191(6) 0.0165(6) 0.0196(6) 0.0055(5) 0.0057(5) 0.0066(5)
    C6B 0.0170(6) 0.0190(6) 0.0192(6) 0.0051(5) 0.0042(5) 0.0058(5)
    C7B 0.0193(6) 0.0199(7) 0.0208(6) 0.0048(5) 0.0039(5) 0.0065(5)
    C8B 0.0228(7) 0.0303(9) 0.0301(8) 0.0047(6) -0.0012(6) 0.0112(7)
_geom_special_details
;
 All esds (except the esd in the dihedral angle between two l.s. planes)
 are estimated using the full covariance matrix.  The cell esds are taken
 into account individually in the estimation of esds in distances, angles
 and torsion angles; correlations between esds in cell parameters are only
 used when they are defined by crystal symmetry.  An approximate (isotropic)
 treatment of cell esds is used for estimating esds involving l.s. planes.
;
loop_
    _geom_bond_atom_site_label_1
    _geom_bond_atom_site_label_2
    _geom_bond_site_symmetry_2
    _geom_bond_distance
    _geom_bond_publ_flag
    Br1A C7A . 1.9587(15) ?
    Br2A C7A . 1.9462(15) ?
    O1A C3A . 1.3535(19) ?
    O1A C8A . 1.433(2) ?
    O2A N1A . 1.2306(18) ?
    O3A N1A . 1.2305(19) ?
    N1A C5A . 1.4710(19) ?
    C1A C2A . 1.377(2) ?
    C1A C6A . 1.405(2) ?
    C1A H1AA . 0.9300 ?
    C2A C3A . 1.402(2) ?
    C2A H2AA . 0.9300 ?
    C3A C4A . 1.392(2) ?
    C4A C5A . 1.388(2) ?
    C4A H4AA . 0.9300 ?
    C5A C6A . 1.397(2) ?
    C6A C7A . 1.489(2) ?
    C7A H7A . 0.948(19) ?
    C8A H8AA . 0.9600 ?
    C8A H8AB . 0.9600 ?
    C8A H8AC . 0.9600 ?
    Br1B C7B . 1.9576(16) ?
    Br2B C7B . 1.9460(16) ?
    O1B C3B . 1.3547(19) ?
    O1B C8B . 1.431(2) ?
    O2B N1B . 1.2314(17) ?
    O3B N1B . 1.2288(18) ?
    N1B C5B . 1.4680(19) ?
    C1B C2B . 1.378(2) ?
    C1B C6B . 1.404(2) ?
    C1B H1BA . 0.9300 ?
    C2B C3B . 1.401(2) ?
    C2B H2BA . 0.9300 ?
    C3B C4B . 1.388(2) ?
    C4B C5B . 1.395(2) ?
    C4B H4BA . 0.9300 ?
    C5B C6B . 1.395(2) ?
    C6B C7B . 1.497(2) ?
    C7B H7B . 0.92(2) ?
    C8B H8BA . 0.9600 ?
    C8B H8BB . 0.9600 ?
    C8B H8BC . 0.9600 ?
loop_
    _geom_contact_atom_site_label_1
    _geom_contact_atom_site_label_2
    _geom_contact_distance
    _geom_contact_site_symmetry_1
    _geom_contact_site_symmetry_2
    _geom_contact_publ_flag
    Br1A Br2B 3.5915(3) . 1_665 yes
    Br2A Br1B 3.6279(2) . 2_676 yes
loop_
    _geom_angle_atom_site_label_1
    _geom_angle_atom_site_label_2
    _geom_angle_atom_site_label_3
    _geom_angle_site_symmetry_1
    _geom_angle_site_symmetry_3
    _geom_angle
    _geom_angle_publ_flag
    C3A O1A C8A . . 117.29(13) ?
    O3A N1A O2A . . 123.97(14) ?
    O3A N1A C5A . . 118.23(13) ?
    O2A N1A C5A . . 117.75(14) ?
    C2A C1A C6A . . 122.27(14) ?
    C2A C1A H1AA . . 118.9 ?
    C6A C1A H1AA . . 118.9 ?
    C1A C2A C3A . . 120.06(14) ?
    C1A C2A H2AA . . 120.0 ?
    C3A C2A H2AA . . 120.0 ?
    O1A C3A C4A . . 124.35(14) ?
    O1A C3A C2A . . 115.97(13) ?
    C4A C3A C2A . . 119.68(14) ?
    C5A C4A C3A . . 118.44(14) ?
    C5A C4A H4AA . . 120.8 ?
    C3A C4A H4AA . . 120.8 ?
    C4A C5A C6A . . 123.78(14) ?
    C4A C5A N1A . . 115.23(13) ?
    C6A C5A N1A . . 120.98(14) ?
    C5A C6A C1A . . 115.70(14) ?
    C5A C6A C7A . . 123.71(13) ?
    C1A C6A C7A . . 120.52(13) ?
    C6A C7A Br2A . . 111.59(11) ?
    C6A C7A Br1A . . 110.77(10) ?
    Br2A C7A Br1A . . 108.66(7) ?
    C6A C7A H7A . . 113.2(12) ?
    Br2A C7A H7A . . 104.8(12) ?
    Br1A C7A H7A . . 107.5(12) ?
    O1A C8A H8AA . . 109.5 ?
    O1A C8A H8AB . . 109.5 ?
    H8AA C8A H8AB . . 109.5 ?
    O1A C8A H8AC . . 109.5 ?
    H8AA C8A H8AC . . 109.5 ?
    H8AB C8A H8AC . . 109.5 ?
    C3B O1B C8B . . 116.75(13) ?
    O3B N1B O2B . . 123.87(14) ?
    O3B N1B C5B . . 118.83(12) ?
    O2B N1B C5B . . 117.28(13) ?
    C2B C1B C6B . . 122.16(14) ?
    C2B C1B H1BA . . 118.9 ?
    C6B C1B H1BA . . 118.9 ?
    C1B C2B C3B . . 120.25(14) ?
    C1B C2B H2BA . . 119.9 ?
    C3B C2B H2BA . . 119.9 ?
    O1B C3B C4B . . 124.10(14) ?
    O1B C3B C2B . . 116.25(14) ?
    C4B C3B C2B . . 119.65(14) ?
    C3B C4B C5B . . 118.43(14) ?
    C3B C4B H4BA . . 120.8 ?
    C5B C4B H4BA . . 120.8 ?
    C4B C5B C6B . . 123.70(14) ?
    C4B C5B N1B . . 114.52(13) ?
    C6B C5B N1B . . 121.73(13) ?
    C5B C6B C1B . . 115.76(14) ?
    C5B C6B C7B . . 123.88(14) ?
    C1B C6B C7B . . 120.36(13) ?
    C6B C7B Br2B . . 111.47(11) ?
    C6B C7B Br1B . . 110.83(10) ?
    Br2B C7B Br1B . . 109.65(7) ?
    C6B C7B H7B . . 115.7(15) ?
    Br2B C7B H7B . . 105.1(15) ?
    Br1B C7B H7B . . 103.7(15) ?
    O1B C8B H8BA . . 109.5 ?
    O1B C8B H8BB . . 109.5 ?
    H8BA C8B H8BB . . 109.5 ?
    O1B C8B H8BC . . 109.5 ?
    H8BA C8B H8BC . . 109.5 ?
    H8BB C8B H8BC . . 109.5 ?
loop_
    _geom_torsion_atom_site_label_1
    _geom_torsion_atom_site_label_2
    _geom_torsion_atom_site_label_3
    _geom_torsion_atom_site_label_4
    _geom_torsion_site_symmetry_1
    _geom_torsion_site_symmetry_2
    _geom_torsion_site_symmetry_3
    _geom_torsion_site_symmetry_4
    _geom_torsion
    _geom_torsion_publ_flag
    C6A C1A C2A C3A . . . . -1.9(2) ?
    C8A O1A C3A C4A . . . . -3.9(2) ?
    C8A O1A C3A C2A . . . . 176.29(14) ?
    C1A C2A C3A O1A . . . . -179.68(14) ?
    C1A C2A C3A C4A . . . . 0.5(2) ?
    O1A C3A C4A C5A . . . . -178.01(14) ?
    C2A C3A C4A C5A . . . . 1.8(2) ?
    C3A C4A C5A C6A . . . . -2.9(2) ?
    C3A C4A C5A N1A . . . . 176.35(13) ?
    O3A N1A C5A C4A . . . . -139.68(14) ?
    O2A N1A C5A C4A . . . . 37.79(19) ?
    O3A N1A C5A C6A . . . . 39.6(2) ?
    O2A N1A C5A C6A . . . . -142.94(15) ?
    C4A C5A C6A C1A . . . . 1.6(2) ?
    N1A C5A C6A C1A . . . . -177.63(13) ?
    C4A C5A C6A C7A . . . . -175.35(14) ?
    N1A C5A C6A C7A . . . . 5.5(2) ?
    C2A C1A C6A C5A . . . . 0.9(2) ?
    C2A C1A C6A C7A . . . . 177.90(14) ?
    C5A C6A C7A Br2A . . . . 124.47(14) ?
    C1A C6A C7A Br2A . . . . -52.30(17) ?
    C5A C6A C7A Br1A . . . . -114.33(14) ?
    C1A C6A C7A Br1A . . . . 68.89(16) ?
    C6B C1B C2B C3B . . . . -1.1(2) ?
    C8B O1B C3B C4B . . . . 1.5(2) ?
    C8B O1B C3B C2B . . . . -178.30(15) ?
    C1B C2B C3B O1B . . . . 178.77(15) ?
    C1B C2B C3B C4B . . . . -1.1(2) ?
    O1B C3B C4B C5B . . . . -177.36(15) ?
    C2B C3B C4B C5B . . . . 2.4(2) ?
    C3B C4B C5B C6B . . . . -1.9(2) ?
    C3B C4B C5B N1B . . . . 175.71(14) ?
    O3B N1B C5B C4B . . . . -142.98(15) ?
    O2B N1B C5B C4B . . . . 35.46(19) ?
    O3B N1B C5B C6B . . . . 34.7(2) ?
    O2B N1B C5B C6B . . . . -146.90(14) ?
    C4B C5B C6B C1B . . . . -0.1(2) ?
    N1B C5B C6B C1B . . . . -177.56(14) ?
    C4B C5B C6B C7B . . . . -179.76(15) ?
    N1B C5B C6B C7B . . . . 2.8(2) ?
    C2B C1B C6B C5B . . . . 1.6(2) ?
    C2B C1B C6B C7B . . . . -178.73(15) ?
    C5B C6B C7B Br2B . . . . 130.42(13) ?
    C1B C6B C7B Br2B . . . . -49.18(17) ?
    C5B C6B C7B Br1B . . . . -107.15(14) ?
    C1B C6B C7B Br1B . . . . 73.24(17) ?
loop_
    _geom_hbond_atom_site_label_D
    _geom_hbond_atom_site_label_H
    _geom_hbond_atom_site_label_A
    _geom_hbond_site_symmetry_A
    _geom_hbond_distance_DH
    _geom_hbond_distance_HA
    _geom_hbond_distance_DA
    _geom_hbond_angle_DHA
    _geom_hbond_publ_flag
    C7A H7A O2B . 0.95(2) 2.47(2) 3.134(2) 126.8(17) yes
    C8B H8BA O1A 1_556 0.9600 2.5200 3.370(2) 148.00 yes
    C8A H8AA Cg2 2_665 0.9600 2.9500 3.839(2) 155.00 yes
