# Supplementary material for: 1-Dibromo­methyl-4-meth­oxy-2-nitro­benzene
Source: Acta Crystallogr Sect E Struct Rep Online. 2009 Aug 19;65(Pt 9):o2193–4. doi: 10.1107/S1600536809031833 (PMC2970072; doi:10.1107/S1600536809031833)
Supplement: Supplementary file 2 [file e-65-o2193-Isup2.hkl]

# 
# h,k,l, Fc-squared, Fo-squared, sigma(Fo-squared) and status flag 
# 
data_I
_shelx_title ' comp1_0m in P-1  (100K)' 
_shelx_refln_list_code          4 
_shelx_F_calc_maximum      246.03 
_exptl_crystal_F_000       624.00 
_reflns_d_resolution_high  0.6156 
 
loop_ 
 _symmetry_equiv_pos_as_xyz 
 'x, y, z' 
 '-x, -y, -z' 
 
_cell_length_a     7.9591 
_cell_length_b    11.1949 
_cell_length_c    12.2509 
_cell_angle_alpha 106.285 
_cell_angle_beta   99.691 
_cell_angle_gamma 102.401 
 
_shelx_F_squared_multiplier     1.000 
 
loop_ 
 _refln_index_h 
 _refln_index_k 
 _refln_index_l 
 _refln_F_squared_calc 
 _refln_F_squared_meas 
 _refln_F_squared_sigma 
 _refln_observed_status 
   1   0   0     5172.77     5461.50     71.39 o 
   2   0   0     6053.88     6727.17     87.99 o 
   3   0   0     8063.70     8599.44     88.17 o 
   4   0   0      347.69      343.93      5.90 o 
   5   0   0       35.36       33.95      2.85 o 
   6   0   0     4122.86     4079.36     48.55 o 
   7   0   0     4232.05     4197.00     53.44 o 
   8   0   0        8.46       20.45      6.41 o 
   9   0   0     1891.67     1841.50     39.70 o 
  10   0   0     3388.36     3317.43     78.84 o 
  11   0   0       96.49      114.98     16.31 o 
  12   0   0        1.73       11.12     14.02 o 
 -12   1   0       60.38       42.25     19.57 o 
 -11   1   0       56.14       58.70     14.86 o 
 -10   1   0       34.74       42.84     10.59 o 
  -9   1   0        0.09       -6.66      6.66 o 
  -8   1   0       63.87       67.29      6.88 o 
  -7   1   0        9.39       14.62      6.42 o 
  -6   1   0       61.22       64.92      4.28 o 
  -5   1   0       76.22       81.03      3.02 o 
  -4   1   0      263.07      276.72      5.47 o 
  -3   1   0       34.77       49.51      4.15 o 
  -2   1   0      199.28      211.70      4.20 o 
  -1   1   0     3557.52     3915.02     57.45 o 
   0   1   0      318.94      346.39      8.44 o 
   1   1   0       14.52        1.71      4.67 o 
   2   1   0        6.59        6.74      1.67 o 
   3   1   0     2471.10     2691.70     32.96 o 
   4   1   0      659.91      695.91      9.10 o 
   5   1   0       47.77       47.40      3.06 o 
   6   1   0      180.92      192.85      6.36 o 
   7   1   0      180.94      191.88      6.62 o 
   8   1   0      127.87      130.77     11.67 o 
   9   1   0      317.21      317.55     19.55 o 
  10   1   0       77.71       77.16     22.83 o 
  11   1   0       33.86       39.41     14.55 o 
 -12   2   0       99.52       88.35     15.31 o 
 -11   2   0       93.65       93.33     14.96 o 
 -10   2   0       27.09       31.26      8.97 o 
  -9   2   0      242.18      232.88      9.97 o 
  -8   2   0     7474.94     7269.79     96.31 o 
  -7   2   0     1032.68     1070.70     22.75 o 
  -6   2   0     2813.98     2842.40     37.57 o 
  -5   2   0    17480.34    17658.72    159.63 o 
  -4   2   0     9905.41     9930.40    108.77 o 
  -3   2   0      365.25      446.82      8.11 o 
  -2   2   0     5059.93     5206.85     76.01 o 
  -1   2   0     3902.75     4165.29     61.54 o 
   0   2   0     2751.64     3025.09     41.87 o 
   1   2   0    16916.40    17349.84    388.16 o 
   2   2   0    22301.72    23322.80    243.06 o 
   3   2   0     1900.87     1726.76     18.25 o 
   4   2   0     3254.70     3222.70     32.68 o 
   5   2   0     6217.57     6172.69     62.83 o 
   6   2   0      755.40      725.89     12.17 o 
   7   2   0        3.34        4.08      4.61 o 
   8   2   0       60.78       50.76     10.84 o 
   9   2   0      465.48      468.38     23.33 o 
  10   2   0      165.32      139.53     16.07 o 
  11   2   0      289.52      301.56     23.72 o 
 -12   3   0       94.48       77.44     14.83 o 
 -11   3   0       89.95       76.44     11.86 o 
 -10   3   0      192.15      218.07     10.40 o 
  -9   3   0       51.77       59.84      7.63 o 
  -8   3   0     1008.37      952.40     18.65 o 
  -7   3   0      315.99      346.52     10.22 o 
  -6   3   0      445.53      456.44     11.20 o 
  -5   3   0     1499.46     1557.84     22.99 o 
  -4   3   0     2936.85     3122.51     45.20 o 
  -3   3   0      368.71      368.99     10.95 o 
  -2   3   0     1883.33     2056.08     39.92 o 
  -1   3   0     8212.23     8397.87    171.26 o 
   0   3   0     2070.95     2170.38     25.73 o 
   1   3   0      184.95      233.48      6.94 o 
   2   3   0      186.99      217.92      5.68 o 
   3   3   0      888.86      880.74     12.91 o 
   4   3   0     4593.73     4692.74     46.56 o 
   5   3   0     2145.20     2122.99     23.95 o 
   6   3   0     1896.51     1772.26     23.24 o 
   7   3   0      131.23      126.82      7.73 o 
   8   3   0      196.85      208.19     10.27 o 
   9   3   0      368.80      360.41     21.66 o 
  10   3   0      244.07      257.93     19.35 o 
  11   3   0       78.49       66.99     21.38 o 
 -12   4   0      729.72      746.11     38.67 o 
 -11   4   0       16.95       23.32     10.00 o 
 -10   4   0     1031.49     1015.20     23.83 o 
  -9   4   0      332.31      339.54     11.78 o 
  -8   4   0      260.40      287.25     10.16 o 
  -7   4   0      356.99      358.52     10.30 o 
  -6   4   0     2583.48     2554.24     34.75 o 
  -5   4   0     5269.50     5309.57     72.65 o 
  -4   4   0      885.24      808.63     16.98 o 
  -3   4   0    18035.43    17811.79    330.14 o 
  -2   4   0    13349.01    14023.28    260.23 o 
  -1   4   0     1559.63     1723.57     21.63 o 
   0   4   0     8995.86     9760.98    111.24 o 
   1   4   0       50.58       59.96      7.81 o 
   2   4   0     5034.50     5514.34     64.46 o 
   3   4   0     1722.93     1989.43     25.20 o 
   4   4   0     3969.52     3909.26     44.16 o 
   5   4   0     1511.43     1586.24     21.02 o 
   6   4   0      489.30      473.57     12.43 o 
   7   4   0     1709.91     1684.32     31.83 o 
   8   4   0      422.88      441.98     14.92 o 
   9   4   0      240.50      241.86     18.19 o 
  10   4   0       27.68       32.65     14.77 o 
  11   4   0       34.04       38.82     15.11 o 
 -12   5   0        6.34        5.76     17.97 o 
 -11   5   0       82.00       75.82     11.23 o 
 -10   5   0      643.00      624.67     20.14 o 
  -9   5   0     1129.76     1109.86     27.37 o 
  -8   5   0      144.57      155.09     10.15 o 
  -7   5   0        3.81       12.52      5.33 o 
  -6   5   0      933.03      963.22     23.18 o 
  -5   5   0     1070.77     1030.95     22.97 o 
  -4   5   0     4488.06     4574.97     71.77 o 
  -3   5   0     4278.68     4534.52     70.90 o 
  -2   5   0       15.13       22.80      6.50 o 
  -1   5   0     4530.21     4804.93     61.28 o 
   0   5   0    10066.97    10491.70    120.62 o 
   1   5   0     3048.23     3053.17     34.23 o 
   2   5   0     1935.32     2054.03     24.00 o 
   3   5   0      531.14      557.85      9.55 o 
   4   5   0      527.82      501.46      9.44 o 
   5   5   0     2068.03     2002.69     31.25 o 
   6   5   0     1593.06     1672.89     34.29 o 
   7   5   0      901.75      929.04     28.32 o 
   8   5   0        2.33       -7.18      7.99 o 
   9   5   0      146.66      146.77     16.95 o 
  10   5   0      237.55      237.75     19.40 o 
 -12   6   0        0.07        1.85     12.26 o 
 -11   6   0      730.45      776.08     23.23 o 
 -10   6   0      870.54      862.49     23.83 o 
  -9   6   0       41.15       58.75      9.82 o 
  -8   6   0     2246.30     2174.60     42.80 o 
  -7   6   0      853.72      908.84     27.01 o 
  -6   6   0     1076.29     1089.46     22.30 o 
  -5   6   0      438.17      462.50     14.85 o 
  -4   6   0       84.40       90.57      4.88 o 
  -3   6   0     4601.21     4733.97     66.12 o 
  -2   6   0     2342.81     2678.60     38.94 o 
  -1   6   0     5721.44     5817.97     63.49 o 
   0   6   0     6691.24     6957.46     74.32 o 
   1   6   0     2325.46     2400.91     25.68 o 
   2   6   0     5205.26     5459.58     59.33 o 
   3   6   0       18.02       19.69      3.23 o 
   4   6   0     4208.28     3946.64     56.15 o 
   5   6   0      264.31      265.30      9.93 o 
   6   6   0      890.30      811.83     19.97 o 
   7   6   0     1140.14     1143.58     25.20 o 
   8   6   0      137.17      158.95     10.83 o 
   9   6   0      355.05      391.97     23.70 o 
  10   6   0       21.07       14.14     15.27 o 
 -12   7   0      182.62      192.24     13.55 o 
 -11   7   0        1.73       -5.82      9.47 o 
 -10   7   0      188.55      207.62     15.91 o 
  -9   7   0      705.05      672.14     25.23 o 
  -8   7   0     2004.18     1946.91     48.41 o 
  -7   7   0      659.25      699.94     25.07 o 
  -6   7   0      416.84      448.63     20.31 o 
  -5   7   0     1937.42     1895.84     37.87 o 
  -4   7   0     2557.59     2573.09     48.14 o 
  -3   7   0     6520.99     6502.33     98.27 o 
  -2   7   0     3189.72     3313.10     47.79 o 
  -1   7   0     1117.64     1141.92     13.18 o 
   0   7   0     1744.43     1819.46     23.49 o 
   1   7   0     3004.69     3110.11     33.13 o 
   2   7   0     3329.44     3330.33     48.94 o 
   3   7   0     1117.66     1114.77     17.84 o 
   4   7   0      891.18      838.16     17.07 o 
   5   7   0      323.07      331.58     13.36 o 
   6   7   0      526.80      523.19     18.06 o 
   7   7   0      471.74      498.06     18.00 o 
   8   7   0      118.99      131.06     10.87 o 
   9   7   0      320.67      379.13     35.66 o 
 -12   8   0       12.91       20.03     12.76 o 
 -11   8   0      121.21      130.06     14.76 o 
 -10   8   0      543.82      544.24     23.91 o 
  -9   8   0      502.91      482.32     21.18 o 
  -8   8   0     2105.03     2076.00     50.98 o 
  -7   8   0        8.40        0.99     10.42 o 
  -6   8   0      556.27      544.04     28.94 o 
  -5   8   0     1258.03     1232.24     27.27 o 
  -4   8   0     2072.53     2086.41     40.61 o 
  -3   8   0     3545.24     3543.63     55.87 o 
  -2   8   0       78.60       83.38      6.00 o 
  -1   8   0     5564.66     5593.81     74.52 o 
   0   8   0     3627.18     3593.54     46.64 o 
   1   8   0     4008.15     4031.70     48.60 o 
   2   8   0     1459.56     1442.60     23.54 o 
   3   8   0      422.85      402.74     13.91 o 
   4   8   0      231.38      227.07      9.04 o 
   5   8   0       32.53       38.87      8.62 o 
   6   8   0      857.57      823.52     20.99 o 
   7   8   0      250.29      259.61     12.91 o 
   8   8   0        4.10       -5.05     10.84 o 
   9   8   0      360.52      426.74     24.59 o 
 -12   9   0      269.43      279.20     18.05 o 
 -11   9   0       77.27       81.12     16.18 o 
 -10   9   0        6.34       18.32     13.62 o 
  -9   9   0       60.11       89.95     15.38 o 
  -8   9   0      983.65      938.98     30.08 o 
  -7   9   0     1144.06     1076.49     43.34 o 
  -6   9   0     1048.60     1081.02     42.45 o 
  -5   9   0       31.68       39.99     11.69 o 
  -4   9   0       21.01       12.35      6.82 o 
  -3   9   0     1916.21     1936.99     33.22 o 
  -2   9   0     2961.05     3065.40     49.30 o 
  -1   9   0     1640.67     1659.52     25.84 o 
   0   9   0      163.59      180.23      7.09 o 
   1   9   0       28.47       26.34      5.05 o 
   2   9   0      771.59      773.26     15.72 o 
   3   9   0      513.90      483.27     18.18 o 
   4   9   0      913.02      895.68     21.25 o 
   5   9   0      200.39      196.20     15.10 o 
   6   9   0      141.14      164.48     12.81 o 
   7   9   0      305.02      352.77     15.17 o 
   8   9   0       40.32       59.84     11.14 o 
 -12  10   0        2.12       41.03     17.11 o 
 -11  10   0      139.10      158.83     22.19 o 
 -10  10   0       92.06       99.16     14.00 o 
  -9  10   0     1245.29     1249.08     72.29 o 
  -8  10   0     1922.41     1936.41     48.52 o 
  -7  10   0       25.70       23.38     15.32 o 
  -6  10   0      789.62      797.41     35.92 o 
  -5  10   0     1202.25     1206.74     44.59 o 
  -4  10   0        1.89        0.88      7.78 o 
  -3  10   0       20.16       19.03      5.79 o 
  -2  10   0      467.45      474.90     13.16 o 
  -1  10   0     2860.13     2929.37     41.89 o 
   0  10   0      154.37      145.34      7.88 o 
   1  10   0     9541.82     9163.68    136.93 o 
   2  10   0     3018.47     2929.05     55.96 o 
   3  10   0       60.77       68.17      7.84 o 
   4  10   0      747.88      782.17     20.20 o 
   5  10   0      414.81      467.96     16.58 o 
   6  10   0       48.69       50.84     10.07 o 
   7  10   0      109.48      111.88     12.18 o 
 -11  11   0      218.55      237.23     20.88 o 
 -10  11   0      184.33      212.13     28.41 o 
  -9  11   0       69.52       69.80     13.31 o 
  -8  11   0        5.48       19.51     15.64 o 
  -7  11   0      917.23      985.76     42.04 o 
  -6  11   0      316.77      306.71     22.70 o 
  -5  11   0      162.53      129.48     16.43 o 
  -4  11   0      141.78      167.00     15.67 o 
  -3  11   0      204.65      191.18     33.75 o 
  -2  11   0      410.71      386.97     16.86 o 
  -1  11   0      927.25      911.24     18.83 o 
   0  11   0       77.06       87.25      7.51 o 
   1  11   0       58.40       54.77     11.60 o 
   2  11   0       20.33       27.21     10.91 o 
   3  11   0        0.01       -3.29     10.91 o 
   4  11   0       14.21       23.33     11.77 o 
   5  11   0      218.74      237.75     17.69 o 
   6  11   0       39.56       56.60     14.76 o 
   7  11   0       33.18       48.15     14.40 o 
 -11  12   0       68.35       91.03     20.62 o 
 -10  12   0      138.32      150.83     15.20 o 
  -9  12   0       18.85       15.42     11.56 o 
  -8  12   0        2.14       22.69     16.72 o 
  -7  12   0     2418.77     2474.20     80.14 o 
  -6  12   0     1508.47     1433.03     52.96 o 
  -5  12   0       26.34       38.13     14.48 o 
  -4  12   0     3362.14     3322.89     98.39 o 
  -3  12   0     5272.10     5198.05    108.35 o 
  -2  12   0       69.07       53.50      8.66 o 
  -1  12   0      475.63      454.33     16.57 o 
   0  12   0        0.66       -2.67      6.62 o 
   1  12   0      208.96      241.86     16.16 o 
   2  12   0      256.75      260.21     17.26 o 
   3  12   0     2319.42     2249.73     77.38 o 
   4  12   0      838.87      820.22     30.98 o 
   5  12   0       49.26       48.26     16.75 o 
   6  12   0      321.56      332.42     25.43 o 
 -10  13   0       38.65       51.35     13.06 o 
  -9  13   0       13.12       -1.18     15.09 o 
  -8  13   0       12.44        3.56     16.50 o 
  -7  13   0        0.58      -10.56     15.57 o 
  -6  13   0        1.69       16.05     15.29 o 
  -5  13   0        7.57       11.55     14.48 o 
  -4  13   0       94.28       78.43     15.52 o 
  -3  13   0        6.40       17.10     10.83 o 
  -2  13   0       19.02       33.34      8.58 o 
  -1  13   0        1.16        1.71      8.43 o 
   0  13   0       28.98       30.68      8.51 o 
   1  13   0       13.78       24.89     11.78 o 
   2  13   0        1.63        8.92     12.44 o 
   3  13   0       74.32       97.57     24.76 o 
   4  13   0       55.11       63.29     16.57 o 
   5  13   0       13.78       17.73     15.33 o 
 -10  14   0       15.30        7.95     18.30 o 
  -9  14   0      293.38      302.75     18.53 o 
  -8  14   0      386.85      373.06     28.29 o 
  -7  14   0        7.10       15.02     16.27 o 
  -6  14   0        0.93       12.19     16.11 o 
  -5  14   0      283.03      296.73     22.82 o 
  -4  14   0      865.74      925.05     29.78 o 
  -3  14   0       28.06       38.51     11.71 o 
  -2  14   0     1565.02     1636.69     41.57 o 
  -1  14   0     2740.62     2797.57    100.67 o 
   0  14   0       68.09       93.49     13.94 o 
   1  14   0      478.78      505.28     53.96 o 
   2  14   0      106.69      142.00     15.59 o 
   3  14   0       57.01       69.38     17.10 o 
   4  14   0       46.57       61.71     16.98 o 
  -9  15   0       45.76       75.63     19.50 o 
  -8  15   0       89.61      106.66     20.53 o 
  -7  15   0        7.32        2.10     16.92 o 
  -6  15   0        0.08        3.93     16.54 o 
  -5  15   0       12.47       16.30     15.59 o 
  -4  15   0        0.23        8.34     11.78 o 
  -3  15   0       78.47       93.06     13.57 o 
  -2  15   0      179.31      164.17     14.71 o 
  -1  15   0       10.93        5.54     16.64 o 
   0  15   0       76.53       62.95     14.12 o 
   1  15   0      168.76      167.93     16.18 o 
   2  15   0       11.80       29.87     17.02 o 
   3  15   0       18.37       18.50     16.31 o 
  -8  16   0       17.35       -7.61     18.26 o 
  -7  16   0      556.00      496.93     32.19 o 
  -6  16   0      559.26      593.06     34.29 o 
  -5  16   0       28.59       30.65     16.42 o 
  -4  16   0        3.97        0.14     12.35 o 
  -3  16   0        8.34        9.08     19.55 o 
  -2  16   0       53.14       59.63     20.28 o 
  -1  16   0       11.66       -3.42     17.34 o 
   0  16   0      167.63      173.02     22.35 o 
   1  16   0      466.70      484.37     31.93 o 
  -6  17   0       27.11       -1.10     16.48 o 
  -4  17   0       10.02       15.17     19.91 o 
  -3  17   0       76.22       83.19     23.39 o 
  -2  17   0       27.65       30.68     20.40 o 
  -1  17   0       57.15       62.45     20.82 o 
   1 -17   1      141.07      133.35     22.59 o 
   2 -17   1        0.05        5.83     19.96 o 
   3 -17   1       46.06       51.51     22.15 o 
   4 -17   1       28.99       35.69     22.16 o 
   5 -17   1        2.29      -13.86     20.54 o 
   6 -17   1       56.10       17.59     20.51 o 
  -2 -16   1      366.06      372.00     27.43 o 
  -1 -16   1      240.37      252.65     24.14 o 
   0 -16   1      203.02      198.67     16.86 o 
   1 -16   1      509.83      501.43     33.91 o 
   2 -16   1      192.69      192.37     23.99 o 
   3 -16   1       13.29        4.37     20.16 o 
   4 -16   1      115.94      109.18     23.95 o 
   5 -16   1      391.55      487.66     35.39 o 
   6 -16   1        9.48       23.20     13.74 o 
   7 -16   1      629.53      676.29     37.13 o 
  -3 -15   1        0.12      -10.40     15.75 o 
  -2 -15   1      130.77      142.21     20.15 o 
  -1 -15   1       90.42      103.72     21.81 o 
   0 -15   1       14.70       16.06     13.02 o 
   1 -15   1       74.99       78.77     14.18 o 
   2 -15   1       81.32       99.17     21.67 o 
   3 -15   1      396.04      382.27     20.27 o 
   4 -15   1        4.62      -11.66     11.66 o 
   5 -15   1      384.00      410.14     20.52 o 
   6 -15   1      414.51      434.74     53.61 o 
   7 -15   1       26.06       33.92     18.19 o 
   8 -15   1       86.00       77.34     19.81 o 
   9 -15   1        0.06       -3.89     16.77 o 
  -4 -14   1       35.36       29.49     15.95 o 
  -3 -14   1       10.20        4.73     12.26 o 
  -2 -14   1        3.30        2.20     12.35 o 
  -1 -14   1      393.77      420.24     21.77 o 
   0 -14   1     1094.86     1114.76     34.99 o 
   1 -14   1      349.42      329.30     18.93 o 
   2 -14   1      668.05      667.82     64.76 o 
   3 -14   1     1914.28     1897.31     46.91 o 
   4 -14   1      275.23      269.03     29.98 o 
   5 -14   1       37.32       41.81     12.69 o 
   6 -14   1        3.64       -2.72     11.47 o 
   7 -14   1       37.12       57.22     18.15 o 
   8 -14   1       46.61       54.25     19.07 o 
   9 -14   1      275.92      308.67     27.42 o 
  10 -14   1      334.34      347.26     27.46 o 
  -5 -13   1       41.43       42.28     16.69 o 
  -4 -13   1       56.78       63.03     13.48 o 
  -3 -13   1      575.86      563.52     24.21 o 
  -2 -13   1      495.62      477.74     22.78 o 
  -1 -13   1       42.68       29.54     12.44 o 
   0 -13   1      512.63      482.28     33.72 o 
   1 -13   1      781.86      766.44     21.32 o 
   2 -13   1       89.31       89.25      9.75 o 
   3 -13   1      241.42      248.28     25.92 o 
   4 -13   1        3.92       -0.97     10.80 o 
   5 -13   1       70.76       79.37     12.86 o 
   6 -13   1      327.09      347.75     18.40 o 
   7 -13   1     1115.80     1136.72     47.22 o 
   8 -13   1      679.27      761.76     38.30 o 
   9 -13   1        0.93        9.98     11.80 o 
  10 -13   1      268.38      266.13     17.78 o 
  -6 -12   1       82.91      111.63     17.88 o 
  -5 -12   1     1008.13     1060.35     34.23 o 
  -4 -12   1      253.55      273.21     24.86 o 
  -3 -12   1      181.18      152.25     14.74 o 
  -2 -12   1     1011.36     1004.57     32.24 o 
  -1 -12   1       32.74       27.98     11.41 o 
   0 -12   1       71.74       74.74      9.28 o 
   1 -12   1       88.63       92.09      9.78 o 
   2 -12   1      996.20      983.40     24.43 o 
   3 -12   1      290.42      313.25     21.37 o 
   4 -12   1      229.62      247.40     14.95 o 
   5 -12   1     2092.47     2218.51     52.86 o 
   6 -12   1       27.97       29.77     10.96 o 
   7 -12   1      191.22      181.92     21.37 o 
   8 -12   1      211.70      233.95     23.28 o 
   9 -12   1        5.76        6.56     11.66 o 
  10 -12   1       73.86       92.94     16.71 o 
  11 -12   1       31.53       27.67     17.20 o 
  -7 -11   1      300.54      343.77     21.13 o 
  -6 -11   1      120.61      139.52     11.54 o 
  -5 -11   1        5.73        3.47      9.15 o 
  -4 -11   1      328.92      329.99     15.51 o 
  -3 -11   1      127.24      109.29      8.96 o 
  -2 -11   1      158.09      154.24     10.75 o 
  -1 -11   1      397.55      395.11     15.72 o 
   0 -11   1     1418.21     1416.40     30.50 o 
   1 -11   1        0.30       -5.28      6.93 o 
   2 -11   1     2048.32     1985.13     39.37 o 
   3 -11   1     1950.10     1955.65     46.39 o 
   4 -11   1     1486.60     1469.64     37.48 o 
   5 -11   1      148.35      150.87     13.11 o 
   6 -11   1       78.66       83.18     18.15 o 
   7 -11   1       23.23       35.83     13.10 o 
   8 -11   1      335.47      333.31     25.43 o 
   9 -11   1      749.08      750.80     27.49 o 
  10 -11   1      487.36      502.00     23.35 o 
  11 -11   1        4.36        1.42     10.98 o 
  -8 -10   1       24.51       32.91     15.98 o 
  -7 -10   1      414.40      450.65     16.68 o 
  -6 -10   1      115.60      113.51     10.85 o 
  -5 -10   1      491.65      522.42     17.23 o 
  -4 -10   1       10.03        9.45     11.42 o 
  -3 -10   1     1777.05     1728.98     36.81 o 
  -2 -10   1      594.96      597.98     18.46 o 
  -1 -10   1      565.48      567.41     12.66 o 
   0 -10   1      512.38      506.76     10.63 o 
   1 -10   1       41.53       40.99      4.57 o 
   2 -10   1     1237.74     1262.55     24.48 o 
   3 -10   1     2216.89     2183.61     37.59 o 
   4 -10   1     1123.26     1154.34     26.73 o 
   5 -10   1     1648.52     1664.89     41.54 o 
   6 -10   1       27.67       11.04      9.91 o 
   7 -10   1      662.51      600.92     37.90 o 
   8 -10   1      324.84      330.05     14.59 o 
   9 -10   1      241.96      250.71     13.41 o 
  10 -10   1      313.26      303.32     14.21 o 
  11 -10   1       56.72       50.84     10.00 o 
  -8  -9   1       61.41       77.76     16.76 o 
  -7  -9   1        1.93        2.79      9.20 o 
  -6  -9   1     1233.00     1294.61     27.53 o 
  -5  -9   1     1341.20     1328.73     27.63 o 
  -4  -9   1     1708.45     1725.67     28.79 o 
  -3  -9   1      740.46      712.51     21.40 o 
  -2  -9   1      891.65      888.37     22.29 o 
  -1  -9   1     1466.02     1409.40     33.51 o 
   0  -9   1     1323.06     1328.46     18.43 o 
   1  -9   1      948.81      920.30     19.80 o 
   2  -9   1      515.45      531.08     10.18 o 
   3  -9   1        3.59        0.50      5.27 o 
   4  -9   1     4570.57     4689.40     84.11 o 
   5  -9   1     6571.23     6597.10    116.26 o 
   6  -9   1     2426.48     2408.48     55.64 o 
   7  -9   1      721.92      649.47     23.26 o 
   8  -9   1      214.66      228.09     12.66 o 
   9  -9   1      140.81      129.61     10.74 o 
  10  -9   1       77.00       63.43     10.52 o 
  11  -9   1      843.11      881.13     33.51 o 
  12  -9   1      132.46       93.86     18.80 o 
  -9  -8   1        2.82        4.43     14.99 o 
  -8  -8   1      143.11      153.90     16.57 o 
  -7  -8   1      122.11      147.04     10.85 o 
  -6  -8   1      114.83      140.15     10.53 o 
  -5  -8   1      847.94      843.36     17.68 o 
  -4  -8   1      348.22      323.06     10.93 o 
  -3  -8   1     3036.77     2939.03     48.99 o 
  -2  -8   1      360.67      374.49     10.74 o 
  -1  -8   1       39.27       50.71      4.37 o 
   0  -8   1     1790.26     1830.82     22.14 o 
   1  -8   1      251.36      251.98      6.63 o 
   2  -8   1     1700.37     1670.31     25.25 o 
   3  -8   1      247.08      265.56      8.53 o 
   4  -8   1     3739.55     3667.55     67.11 o 
   5  -8   1     1526.54     1565.60     44.79 o 
   6  -8   1      400.46      417.72     15.72 o 
   7  -8   1     4220.11     4024.07     71.73 o 
   8  -8   1      776.82      767.95     25.56 o 
   9  -8   1       30.27       25.28     13.52 o 
  10  -8   1      212.90      202.87     12.70 o 
  11  -8   1       97.58      130.59     11.67 o 
  12  -8   1       44.06       58.97     18.07 o 
  -9  -7   1      507.07      479.07     24.52 o 
  -8  -7   1       31.21       27.67     12.28 o 
  -7  -7   1       58.30       71.56      9.21 o 
  -6  -7   1       64.51       60.58      8.52 o 
  -5  -7   1      320.00      303.57     10.68 o 
  -4  -7   1     1569.19     1569.57     26.00 o 
  -3  -7   1     3632.48     3638.23     43.62 o 
  -2  -7   1      482.52      509.18     10.20 o 
  -1  -7   1     5950.58     6064.34     58.45 o 
   0  -7   1     6943.06     7247.91     68.19 o 
   1  -7   1     5934.18     6223.64     73.10 o 
   2  -7   1      970.44     1132.27     14.15 o 
   3  -7   1       74.38       71.80      4.26 o 
   4  -7   1      162.49      189.64      9.65 o 
   5  -7   1      603.49      591.47     17.48 o 
   6  -7   1     2214.62     2177.15     43.73 o 
   7  -7   1     2194.90     2186.14     38.57 o 
   8  -7   1       54.63       54.48      9.71 o 
   9  -7   1     1032.42     1036.87     26.21 o 
  10  -7   1       41.84       55.53     10.45 o 
  11  -7   1        0.22       -6.00     11.53 o 
  12  -7   1       38.22        9.75     17.09 o 
 -10  -6   1      205.47      210.80     19.35 o 
  -9  -6   1       57.48       66.83     16.72 o 
  -8  -6   1      884.54      936.81     40.03 o 
  -7  -6   1     1571.98     1536.61     36.28 o 
  -6  -6   1        1.31        4.61      6.01 o 
  -5  -6   1      132.31      136.21      7.48 o 
  -4  -6   1      309.29      295.35      8.47 o 
  -3  -6   1      899.48      927.04     12.40 o 
  -2  -6   1     1431.77     1423.24     17.83 o 
  -1  -6   1    12422.14    12539.25    133.82 o 
   0  -6   1    14346.96    14762.06    146.01 o 
   1  -6   1      178.29      194.94      5.54 o 
   2  -6   1     6635.93     6661.34     75.74 o 
   3  -6   1     7766.15     7943.76     93.86 o 
   4  -6   1        1.84        6.58      2.35 o 
   5  -6   1       40.83       57.72      7.36 o 
   6  -6   1     1921.42     1966.43     34.99 o 
   7  -6   1      766.84      758.93     22.91 o 
   8  -6   1      803.20      833.16     22.57 o 
   9  -6   1     3939.12     3752.48     77.71 o 
  10  -6   1     1778.53     1749.13     51.51 o 
  11  -6   1       22.14       31.84     16.43 o 
  12  -6   1      208.83      219.11     23.37 o 
 -10  -5   1       19.12       29.41     14.01 o 
  -9  -5   1      126.13      132.96     16.20 o 
  -8  -5   1     1000.87     1055.06     29.57 o 
  -7  -5   1      267.55      276.95     10.21 o 
  -6  -5   1      336.20      303.82     10.22 o 
  -5  -5   1      810.49      793.53     12.91 o 
  -4  -5   1      346.08      401.36      7.20 o 
  -3  -5   1      143.83      145.83      4.87 o 
  -2  -5   1      228.23      264.75      7.24 o 
  -1  -5   1     2362.56     2460.17     31.61 o 
   0  -5   1       52.54       58.00      4.15 o 
   1  -5   1     1065.13     1053.39     13.66 o 
   2  -5   1     5127.45     5122.56     58.68 o 
   3  -5   1        4.33       10.33      2.58 o 
   4  -5   1       52.40       70.14      3.50 o 
   5  -5   1     1377.60     1425.53     20.65 o 
   6  -5   1       54.60       56.26      6.54 o 
   7  -5   1       44.35       53.93      6.88 o 
   8  -5   1      104.92      121.69     16.20 o 
   9  -5   1      417.76      410.52     14.79 o 
  10  -5   1        0.17       -4.51     10.15 o 
  11  -5   1      163.63      142.40     21.17 o 
  12  -5   1        2.06      -10.71     17.01 o 
 -11  -4   1       42.73       41.92     15.16 o 
 -10  -4   1        9.44       24.72     13.74 o 
  -9  -4   1      118.54      119.15     15.03 o 
  -8  -4   1     1042.07      989.77     27.96 o 
  -7  -4   1       59.50       51.58      5.96 o 
  -6  -4   1     5237.86     5036.91     57.88 o 
  -5  -4   1    11019.07    10943.25    114.32 o 
  -4  -4   1      355.41      358.48      6.59 o 
  -3  -4   1     4218.34     4416.02     48.87 o 
  -2  -4   1      139.84      122.38      4.49 o 
  -1  -4   1      458.24      527.92     12.31 o 
   0  -4   1     1916.13     2026.43     22.86 o 
   1  -4   1    15791.26    15947.15    175.90 o 
   2  -4   1    17829.08    17840.93    230.81 o 
   3  -4   1      910.73      963.23     19.48 o 
   4  -4   1    23326.96    22794.02    270.37 o 
   5  -4   1    12116.35    12221.97    139.81 o 
   6  -4   1      149.24      145.28      5.34 o 
   7  -4   1      215.53      234.05      8.55 o 
   8  -4   1       24.26       20.33      6.64 o 
   9  -4   1       95.52       94.58      8.55 o 
  10  -4   1      365.01      346.70     14.98 o 
  11  -4   1     1267.80     1148.55     36.03 o 
  12  -4   1      452.35      441.36     31.14 o 
 -11  -3   1        0.92       -4.01     13.87 o 
 -10  -3   1      100.67       89.98     15.52 o 
  -9  -3   1       57.56       60.33     13.96 o 
  -8  -3   1      249.61      259.21     11.72 o 
  -7  -3   1        1.85        7.40      4.50 o 
  -6  -3   1      930.93      861.05     13.59 o 
  -5  -3   1      361.79      337.75      7.23 o 
  -4  -3   1      510.52      545.18      8.48 o 
  -3  -3   1     3697.24     4097.07     43.06 o 
  -2  -3   1     1438.83     1655.55     20.75 o 
  -1  -3   1     3153.29     3446.96     42.78 o 
   0  -3   1     4200.16     4611.23     62.69 o 
   1  -3   1     7293.30     7625.75     84.98 o 
   2  -3   1      635.21      709.60     14.14 o 
   3  -3   1      104.29      106.85      3.37 o 
   4  -3   1      696.53      811.39     10.93 o 
   5  -3   1        0.19        4.34      2.59 o 
   6  -3   1      430.69      421.88      9.74 o 
   7  -3   1       32.00       34.49      5.77 o 
   8  -3   1     1130.46     1125.45     22.57 o 
   9  -3   1      726.54      740.18     16.94 o 
  10  -3   1       54.50       78.02     11.59 o 
  11  -3   1      428.52      416.87     22.26 o 
  12  -3   1       20.50       27.46     13.71 o 
 -11  -2   1      727.67      710.13     29.15 o 
 -10  -2   1      820.72      804.32     30.37 o 
  -9  -2   1      393.10      386.03     24.35 o 
  -8  -2   1        6.84        3.63      5.85 o 
  -7  -2   1      386.59      391.04      8.84 o 
  -6  -2   1     3734.39     3580.57     39.80 o 
  -5  -2   1      217.85      206.90      5.31 o 
  -4  -2   1    29482.43    29842.28    279.11 o 
  -3  -2   1    14882.66    15281.52    153.45 o 
  -2  -2   1      558.89      591.27     10.42 o 
  -1  -2   1    22419.14    22791.89    408.00 o 
   0  -2   1     4061.15     4273.65     57.70 o 
   1  -2   1     3884.53     3991.83     59.83 o 
   2  -2   1     1293.28     1311.79     16.09 o 
   3  -2   1     7763.31     8215.92     85.67 o 
   4  -2   1     5984.36     6144.61     68.75 o 
   5  -2   1      528.67      535.48      7.18 o 
   6  -2   1    15015.92    14825.23    146.64 o 
   7  -2   1     2757.52     2703.86     36.55 o 
   8  -2   1       52.86       56.00      7.23 o 
   9  -2   1      548.24      561.94     14.70 o 
  10  -2   1       67.41       63.59     22.51 o 
  11  -2   1        3.89       19.70     13.84 o 
  12  -2   1        5.12       -9.10     16.88 o 
 -12  -1   1       19.93       17.97     15.17 o 
 -11  -1   1       81.28       94.77     15.55 o 
 -10  -1   1       31.78       52.19     17.43 o 
  -9  -1   1      244.86      246.41     17.22 o 
  -8  -1   1       61.73       56.13      6.45 o 
  -7  -1   1     1661.45     1607.75     25.85 o 
  -6  -1   1     2511.59     2511.00     31.11 o 
  -5  -1   1      228.85      257.74      5.38 o 
  -4  -1   1      163.06      155.25      5.22 o 
  -3  -1   1     2981.76     3262.62     37.07 o 
  -2  -1   1     1557.53     1719.35     21.60 o 
  -1  -1   1     6729.26     7302.30    103.96 o 
   0  -1   1     2989.65     3030.87    118.28 o 
   1  -1   1      729.25      745.00     12.41 o 
   2  -1   1      206.74      217.00      4.58 o 
   3  -1   1     4066.69     4384.32     46.14 o 
   4  -1   1     4541.07     4584.13     43.49 o 
   5  -1   1     4128.22     4059.78     37.12 o 
   6  -1   1      353.43      345.12      7.53 o 
   7  -1   1     1130.54     1078.96     15.81 o 
   8  -1   1       19.99       25.38      6.55 o 
   9  -1   1      327.26      315.10     18.72 o 
  10  -1   1      551.12      571.50     26.29 o 
  11  -1   1      372.73      348.82     20.82 o 
  12  -1   1       36.43       21.43     14.15 o 
 -12   0   1      335.32      341.71     20.91 o 
 -11   0   1      421.92      421.81     30.44 o 
 -10   0   1       34.14       35.34     13.54 o 
  -9   0   1     1340.44     1300.65     22.79 o 
  -8   0   1     3735.25     3744.45     52.21 o 
  -7   0   1     1730.74     1685.10     30.07 o 
  -6   0   1     2082.32     2068.00     26.40 o 
  -5   0   1      321.22      322.61      5.35 o 
  -4   0   1      190.85      208.38      3.85 o 
  -3   0   1      448.61      531.97      8.06 o 
  -2   0   1    31117.18    30149.49    524.78 o 
  -1   0   1    11577.36    11323.51    256.20 o 
   1   0   1    11493.93    11929.66    212.06 o 
   2   0   1    21986.65    22563.73    239.89 o 
   3   0   1      469.71      576.66      8.83 o 
   4   0   1     2661.39     2912.20     29.74 o 
   5   0   1      943.48     1024.15     12.76 o 
   6   0   1      340.70      347.76      7.98 o 
   7   0   1       68.01       77.91      5.51 o 
   8   0   1     1495.74     1487.90     30.02 o 
   9   0   1     1536.57     1448.66     41.50 o 
  10   0   1        9.65       -0.28     13.41 o 
  11   0   1      370.08      364.73     22.27 o 
  12   0   1      254.88      236.54     18.63 o 
 -12   1   1       93.44       60.74     14.93 o 
 -11   1   1      428.40      451.06     18.95 o 
 -10   1   1       15.03       13.33      7.33 o 
  -9   1   1       58.22       61.98      8.37 o 
  -8   1   1       14.11        9.85      5.72 o 
  -7   1   1       29.92       37.07      5.30 o 
  -6   1   1       63.75       65.99      4.57 o 
  -5   1   1     3710.28     3783.86     41.84 o 
  -4   1   1     3791.43     3658.95     46.59 o 
  -3   1   1    10796.41    11453.05    165.31 o 
  -2   1   1      149.07      193.74      6.97 o 
  -1   1   1     2496.79     2700.15     39.05 o 
   0   1   1      667.29      691.10     14.93 o 
   1   1   1     4579.09     5083.04     70.05 o 
   2   1   1      546.20      630.19     15.50 o 
   3   1   1     1648.48     1915.05     21.00 o 
   4   1   1        1.51        7.02      2.51 o 
   5   1   1     3895.64     4029.68     38.29 o 
   6   1   1     3452.98     3402.72     40.42 o 
   7   1   1     2511.33     2437.47     33.62 o 
   8   1   1        3.17        5.48      9.67 o 
   9   1   1      130.07      142.26     16.68 o 
  10   1   1      105.66       86.32     15.09 o 
  11   1   1      123.97      113.13     16.31 o 
 -12   2   1        5.66       10.31     14.62 o 
 -11   2   1       38.75       30.42      9.36 o 
 -10   2   1       22.70       25.44     12.40 o 
  -9   2   1     1351.85     1353.15     23.60 o 
  -8   2   1      707.83      698.90     17.22 o 
  -7   2   1     2299.76     2247.38     31.10 o 
  -6   2   1     9470.26     9449.69    113.99 o 
  -5   2   1      400.56      389.15      7.34 o 
  -4   2   1     9595.08    10014.67    130.63 o 
  -3   2   1     1289.44     1348.56     25.55 o 
  -2   2   1     3046.40     3229.35     66.81 o 
  -1   2   1      441.28      512.98     19.25 o 
   0   2   1       48.82       53.13      3.24 o 
   1   2   1    18586.58    19304.52    319.62 o 
   2   2   1      564.54      573.41      8.00 o 
   3   2   1     3824.35     3876.13     42.13 o 
   4   2   1     4183.73     4376.48     43.65 o 
   5   2   1      105.23      110.84      4.07 o 
   6   2   1     2615.91     2610.01     32.12 o 
   7   2   1      278.59      269.06     11.63 o 
   8   2   1     1412.68     1404.83     31.45 o 
   9   2   1      257.80      295.51     19.45 o 
  10   2   1       59.82       19.62     14.47 o 
  11   2   1      352.70      363.47     36.20 o 
 -12   3   1      199.91      235.84     14.75 o 
 -11   3   1      185.77      185.49     10.40 o 
 -10   3   1      566.61      554.57     15.29 o 
  -9   3   1     1186.00     1206.15     21.99 o 
  -8   3   1     3802.59     3738.86     52.41 o 
  -7   3   1     1285.93     1313.77     22.65 o 
  -6   3   1      117.37      120.10      6.56 o 
  -5   3   1      412.16      384.57      8.94 o 
  -4   3   1     2471.72     2513.95     33.85 o 
  -3   3   1     4330.63     4602.33     98.79 o 
  -2   3   1    13429.47    14527.41    237.24 o 
  -1   3   1     8877.28     9570.02    270.54 o 
   0   3   1     1967.28     2114.42     32.17 o 
   1   3   1    17935.44    18727.59    290.45 o 
   2   3   1    20669.81    22343.66    245.10 o 
   3   3   1      604.54      593.05      8.70 o 
   4   3   1      170.14      199.99      5.82 o 
   5   3   1       69.87       64.41      4.15 o 
   6   3   1      550.65      588.99     13.78 o 
   7   3   1     1009.68     1012.23     22.63 o 
   8   3   1     2708.16     2750.75     47.75 o 
   9   3   1      269.59      289.72     24.74 o 
  10   3   1      263.22      316.59     20.65 o 
  11   3   1      130.84      143.02     17.69 o 
 -12   4   1      129.12      147.95     15.65 o 
 -11   4   1      334.37      329.42     13.16 o 
 -10   4   1        2.25       13.14      8.39 o 
  -9   4   1      459.86      479.55     15.97 o 
  -8   4   1     1639.19     1552.82     29.05 o 
  -7   4   1     2047.49     2094.07     35.87 o 
  -6   4   1     1534.37     1459.91     20.29 o 
  -5   4   1      113.05      122.70      5.38 o 
  -4   4   1     5882.35     5973.04     84.14 o 
  -3   4   1      163.32      179.27      5.94 o 
  -2   4   1     5590.62     6182.83    149.88 o 
  -1   4   1     2880.11     3121.38     60.23 o 
   0   4   1     9459.24    10008.28    141.60 o 
   1   4   1     7381.04     7556.81     87.45 o 
   2   4   1     1512.38     1711.94     22.32 o 
   3   4   1     4758.60     4845.46     50.20 o 
   4   4   1     3176.58     3171.49     34.36 o 
   5   4   1       88.88       95.80      7.42 o 
   6   4   1     1382.20     1351.23     27.07 o 
   7   4   1      233.65      227.88     13.96 o 
   8   4   1      309.59      316.48     24.57 o 
   9   4   1        5.81       -2.43     13.06 o 
  10   4   1      559.46      595.86     27.50 o 
 -12   5   1      104.20      107.64     15.32 o 
 -11   5   1      217.22      228.21     31.41 o 
 -10   5   1      272.72      279.64     14.75 o 
  -9   5   1       12.21       25.51      9.69 o 
  -8   5   1      736.06      721.29     21.08 o 
  -7   5   1     7928.55     7522.04    126.93 o 
  -6   5   1     3776.42     3718.71     59.48 o 
  -5   5   1        3.97       14.48      6.62 o 
  -4   5   1     2674.95     2760.35     51.84 o 
  -3   5   1     2609.58     2640.21     42.35 o 
  -2   5   1     1974.26     1894.24     27.05 o 
  -1   5   1     3383.76     3732.13     59.23 o 
   0   5   1     5495.88     5944.24     76.01 o 
   1   5   1       99.99       92.35      3.17 o 
   2   5   1     4143.39     4340.61     44.19 o 
   3   5   1     5373.01     5470.14     56.08 o 
   4   5   1     1354.61     1314.10     19.83 o 
   5   5   1     1386.36     1202.21     21.37 o 
   6   5   1      391.01      369.06     13.80 o 
   7   5   1       55.34       58.36      8.90 o 
   8   5   1      169.93      190.87     11.49 o 
   9   5   1      231.94      240.13     19.01 o 
  10   5   1      178.50      188.17     18.58 o 
 -12   6   1       83.06       80.56     13.82 o 
 -11   6   1      560.90      615.62     25.01 o 
 -10   6   1        4.03        1.98     16.12 o 
  -9   6   1      169.55      194.64     15.19 o 
  -8   6   1      101.19      109.66     12.58 o 
  -7   6   1     1042.19     1144.39     32.42 o 
  -6   6   1      723.76      717.68     31.77 o 
  -5   6   1     3394.20     3399.71     78.20 o 
  -4   6   1    13899.72    13901.36    212.04 o 
  -3   6   1     1663.99     1739.54     29.59 o 
  -2   6   1     2897.06     2979.84     41.60 o 
  -1   6   1     1337.20     1371.51     19.64 o 
   0   6   1       12.27       24.13      3.46 o 
   1   6   1      180.81      222.24      6.56 o 
   2   6   1     1997.74     2034.36     22.81 o 
   3   6   1     6221.99     6118.26     77.87 o 
   4   6   1      378.33      387.84     11.05 o 
   5   6   1     3557.48     3462.23     57.45 o 
   6   6   1     3157.49     3168.09     53.97 o 
   7   6   1      104.50      116.34     10.29 o 
   8   6   1       26.33       30.69      9.34 o 
   9   6   1       10.91       24.28     21.29 o 
  10   6   1        0.76       16.72     18.24 o 
 -12   7   1      514.66      593.35     25.22 o 
 -11   7   1      462.84      487.69     23.23 o 
 -10   7   1      143.23      152.24     15.15 o 
  -9   7   1        8.18       14.60     13.15 o 
  -8   7   1       86.25      107.80     28.20 o 
  -7   7   1      185.16      213.16     17.33 o 
  -6   7   1     1688.55     1716.47     57.08 o 
  -5   7   1     2766.48     2666.66     79.69 o 
  -4   7   1      482.04      499.38     17.05 o 
  -3   7   1        1.67        3.98      2.94 o 
  -2   7   1     6374.01     6639.19     81.41 o 
  -1   7   1     1853.15     1851.79     26.57 o 
   0   7   1     2030.64     2042.48     33.97 o 
   1   7   1       26.16       32.40      5.42 o 
   2   7   1       10.59        8.91      3.83 o 
   3   7   1       88.43       91.72      5.79 o 
   4   7   1      330.43      308.03     18.92 o 
   5   7   1      255.05      290.02     15.82 o 
   6   7   1      170.66      175.87     10.98 o 
   7   7   1       51.77       64.91     10.01 o 
   8   7   1      234.34      251.59     12.93 o 
   9   7   1        0.92      -10.56     28.99 o 
 -12   8   1      276.91      299.30     18.55 o 
 -11   8   1      646.71      662.93     26.01 o 
 -10   8   1      269.59      264.15     17.15 o 
  -9   8   1     1680.96     1689.86     43.71 o 
  -8   8   1     1597.29     1563.24     43.11 o 
  -7   8   1       60.97       76.90     15.21 o 
  -6   8   1      924.55      902.88     36.68 o 
  -5   8   1     4224.98     4006.66    114.66 o 
  -4   8   1      978.96     1046.68     36.83 o 
  -3   8   1     6882.65     7198.66    126.20 o 
  -2   8   1    15602.07    15540.20    200.11 o 
  -1   8   1     2595.72     2618.83     42.54 o 
   0   8   1     3941.31     4028.21     63.20 o 
   1   8   1     3362.48     3379.61     41.02 o 
   2   8   1      386.54      392.52      9.75 o 
   3   8   1        1.34        7.01      5.04 o 
   4   8   1      265.23      277.77     12.38 o 
   5   8   1     1374.67     1401.87     29.02 o 
   6   8   1       14.73        1.67      8.86 o 
   7   8   1      968.08     1038.23     24.65 o 
   8   8   1      866.79      975.72     23.80 o 
 -12   9   1       27.17       19.08     12.80 o 
 -11   9   1        6.83       17.41     11.60 o 
 -10   9   1      368.02      376.39     19.63 o 
  -9   9   1       33.40       35.78     12.15 o 
  -8   9   1        0.98        3.19     10.59 o 
  -7   9   1      310.71      268.03     20.94 o 
  -6   9   1      157.16      127.01     16.16 o 
  -5   9   1       62.29       74.40     12.80 o 
  -4   9   1        3.51        8.34      9.88 o 
  -3   9   1        6.67       20.22      7.19 o 
  -2   9   1      511.32      501.07     11.24 o 
  -1   9   1        1.50        3.85      5.35 o 
   0   9   1        5.12       19.91      6.14 o 
   1   9   1        7.11        6.59      6.80 o 
   2   9   1        0.65       -1.13      5.51 o 
   3   9   1       51.28       47.11      8.83 o 
   4   9   1        2.38        5.46      7.78 o 
   5   9   1       29.28       40.51      9.09 o 
   6   9   1      189.09      205.70     12.01 o 
   7   9   1       25.51       27.36      9.73 o 
   8   9   1      185.99      204.90     16.66 o 
 -12  10   1        2.33        2.83     16.63 o 
 -11  10   1      203.40      214.99     16.31 o 
 -10  10   1      849.54      890.43     29.32 o 
  -9  10   1      611.07      587.46     43.43 o 
  -8  10   1     1084.56     1044.70     53.97 o 
  -7  10   1     5612.99     5449.75    155.72 o 
  -6  10   1     1752.61     1728.24     58.56 o 
  -5  10   1      168.54      174.97     16.65 o 
  -4  10   1      414.01      450.45     23.91 o 
  -3  10   1      161.37      179.31     11.06 o 
  -2  10   1        0.45        6.07      5.62 o 
  -1  10   1     3353.81     3356.94     47.34 o 
   0  10   1     3530.36     3489.89     62.95 o 
   1  10   1      815.74      809.14     20.84 o 
   2  10   1     1156.08     1122.69     34.95 o 
   3  10   1     3477.37     3346.62     79.81 o 
   4  10   1      499.21      518.02     20.47 o 
   5  10   1        1.79       -4.22     10.49 o 
   6  10   1        7.66       11.58     11.31 o 
   7  10   1       50.87       53.37     14.27 o 
 -11  11   1        6.22       33.75     12.28 o 
 -10  11   1      346.47      373.29     19.21 o 
  -9  11   1        3.72        6.41     13.57 o 
  -8  11   1        0.39       -2.68     14.94 o 
  -7  11   1      272.75      175.04     19.91 o 
  -6  11   1        0.38      -12.85     12.85 o 
  -5  11   1       42.60       32.86     13.12 o 
  -4  11   1       93.79       95.96     14.16 o 
  -3  11   1      174.97      202.89     16.23 o 
  -2  11   1      231.23      257.76     14.58 o 
  -1  11   1        8.95        9.33      6.08 o 
   0  11   1      509.13      522.33     19.72 o 
   1  11   1       45.46       62.80      8.62 o 
   2  11   1      243.24      231.82     16.40 o 
   3  11   1       92.03       88.07     13.11 o 
   4  11   1       25.91       41.68     12.64 o 
   5  11   1        0.06       10.11     11.95 o 
   6  11   1       14.41       34.99     15.72 o 
 -11  12   1      158.17      166.44     15.31 o 
 -10  12   1        8.55       16.12     11.78 o 
  -9  12   1        7.26        3.48     11.94 o 
  -8  12   1      361.39      337.09     25.26 o 
  -7  12   1      558.32      544.93     31.44 o 
  -6  12   1      579.56      559.16     30.39 o 
  -5  12   1     3889.55     3653.21    107.48 o 
  -4  12   1     1361.11     1410.67     49.19 o 
  -3  12   1      385.33      335.20     22.47 o 
  -2  12   1     1286.74     1282.21     28.91 o 
  -1  12   1      132.05      136.37     11.92 o 
   0  12   1       12.60       21.61      6.71 o 
   1  12   1      130.43      118.78     10.18 o 
   2  12   1     1140.29     1085.35     34.20 o 
   3  12   1      115.57      124.23     26.75 o 
   4  12   1      223.92      273.33     17.96 o 
   5  12   1      735.99      776.05     36.05 o 
   6  12   1      130.81      148.42     18.59 o 
 -10  13   1       35.37       29.60     12.72 o 
  -9  13   1       30.62       39.52     12.92 o 
  -8  13   1       92.32       85.96     18.70 o 
  -7  13   1      319.47      316.41     24.57 o 
  -6  13   1      119.42       97.09     17.54 o 
  -5  13   1        0.50       12.12     14.16 o 
  -4  13   1        2.17       11.06     12.33 o 
  -3  13   1      292.24      284.39     20.09 o 
  -2  13   1      191.63      198.31     15.89 o 
  -1  13   1      331.81      352.37     14.65 o 
   0  13   1      198.92      204.18      9.92 o 
   1  13   1       43.73       26.26     18.55 o 
   2  13   1      159.21      160.33     15.16 o 
   3  13   1      400.83      460.43     22.75 o 
   4  13   1      154.55      180.14     20.06 o 
   5  13   1       20.85       25.38     15.81 o 
 -10  14   1      390.02      388.64     28.71 o 
  -9  14   1      356.46      333.22     26.36 o 
  -8  14   1       24.58       35.77     17.04 o 
  -7  14   1      409.82      419.95     29.49 o 
  -6  14   1        7.41       11.96     15.38 o 
  -5  14   1       49.88       49.52     15.51 o 
  -4  14   1       20.55       12.93     14.55 o 
  -3  14   1     1327.82     1380.30     49.27 o 
  -2  14   1      789.24      811.89     26.55 o 
  -1  14   1      301.98      302.94     13.81 o 
   0  14   1     1009.36     1012.43     33.41 o 
   1  14   1       41.16       46.57     12.92 o 
   2  14   1       63.97       55.58     14.05 o 
   3  14   1      128.45      127.57     18.86 o 
   4  14   1      112.62      137.20     19.01 o 
  -9  15   1       12.33       26.03     17.59 o 
  -8  15   1        0.15        8.38     16.80 o 
  -7  15   1       32.72       38.08     17.64 o 
  -6  15   1      403.49      406.69     29.48 o 
  -5  15   1      521.35      545.52     30.72 o 
  -4  15   1      220.00      256.96     21.40 o 
  -3  15   1       11.26       31.31     14.70 o 
  -2  15   1      425.84      443.54     20.91 o 
  -1  15   1      100.00      105.03     20.54 o 
   0  15   1       77.48       86.26     19.79 o 
   1  15   1       55.59       66.31     18.63 o 
   2  15   1       27.24       39.84     17.32 o 
  -7  16   1      111.75      107.55     20.29 o 
  -6  16   1       58.90       64.74     18.35 o 
  -5  16   1      726.84      746.81     35.78 o 
  -4  16   1       40.83       32.76     16.32 o 
  -3  16   1      532.08      544.86     30.35 o 
  -2  16   1        2.31       33.73     19.36 o 
  -1  16   1      153.71      135.44     22.17 o 
   0  16   1       91.49      119.01     20.78 o 
  -5  17   1       88.14      113.64     19.20 o 
  -4  17   1      244.11      219.74     21.43 o 
  -3  17   1      209.15      208.55     26.56 o 
   0 -17   2       38.18       27.41     18.56 o 
   1 -17   2      246.09      232.14     24.99 o 
   2 -17   2      475.33      432.68     32.11 o 
   3 -17   2       86.72       75.61     22.67 o 
   4 -17   2       59.11       40.86     22.25 o 
   5 -17   2      152.38      126.39     24.37 o 
   6 -17   2        4.76      -14.27     19.17 o 
  -2 -16   2       40.34       18.69     16.77 o 
  -1 -16   2      138.18      157.85     21.35 o 
   0 -16   2      209.10      198.39     16.99 o 
   1 -16   2       54.31       52.28     19.78 o 
   2 -16   2       69.60       67.47     20.44 o 
   3 -16   2       10.70        3.26     20.30 o 
   4 -16   2       32.99        4.20     20.53 o 
   5 -16   2       82.37       88.80     22.42 o 
   6 -16   2      261.89      324.95     28.85 o 
   7 -16   2      259.62      288.13     26.29 o 
   8 -16   2       22.96       36.46     18.47 o 
  -3 -15   2      386.54      386.61     27.24 o 
  -2 -15   2      268.60      270.97     37.18 o 
  -1 -15   2        2.36       14.59     12.67 o 
   0 -15   2        3.65        0.82     12.44 o 
   1 -15   2       33.18       30.17     12.96 o 
   2 -15   2        2.59      -15.59     18.53 o 
   3 -15   2      263.80      264.19     25.67 o 
   4 -15   2     1673.49     1656.80     64.98 o 
   5 -15   2      478.52      551.17     35.73 o 
   6 -15   2      197.61      242.64     25.28 o 
   7 -15   2      473.79      492.25     33.06 o 
   8 -15   2      191.02      174.97     20.63 o 
   9 -15   2        3.89        3.09     12.33 o 
  -5 -14   2       11.80      -14.70     15.30 o 
  -4 -14   2        7.49       15.19     16.25 o 
  -3 -14   2        0.43        3.15     12.31 o 
  -2 -14   2       66.26       68.58     13.77 o 
  -1 -14   2       41.44       49.26     16.06 o 
   0 -14   2        0.65       -4.90     11.04 o 
   1 -14   2      413.46      409.38     33.88 o 
   2 -14   2      238.36      240.14     24.70 o 
   3 -14   2        7.79        6.29     10.80 o 
   4 -14   2      276.92      284.81     17.32 o 
   5 -14   2       43.56       53.51     13.27 o 
   6 -14   2      176.89      188.37     43.10 o 
   7 -14   2      144.76      169.70     15.18 o 
   8 -14   2       24.52       41.09     12.85 o 
   9 -14   2      131.68      137.50     14.34 o 
  10 -14   2       30.51       30.72     15.26 o 
  -6 -13   2        3.50       30.84     15.48 o 
  -5 -13   2       12.67       39.38     16.37 o 
  -4 -13   2      339.74      376.36     20.91 o 
  -3 -13   2      186.48      190.11     15.93 o 
  -2 -13   2      226.88      263.74     17.01 o 
  -1 -13   2     2838.41     2690.18     66.54 o 
   0 -13   2     1632.69     1564.30     43.80 o 
   1 -13   2        4.77       -2.04     11.00 o 
   2 -13   2      995.37      980.13     24.78 o 
   3 -13   2       74.23       80.21     12.22 o 
   4 -13   2      127.43      136.87     13.39 o 
   5 -13   2      443.57      483.74     21.77 o 
   6 -13   2     1958.62     2087.33     51.15 o 
   7 -13   2      293.39      273.69     19.69 o 
   8 -13   2      653.11      661.47     25.61 o 
   9 -13   2     1122.51     1119.31     33.57 o 
  10 -13   2      145.23      150.85     16.89 o 
  -7 -12   2       42.21       63.28     19.75 o 
  -6 -12   2       13.95       21.98     11.86 o 
  -5 -12   2        1.65       -1.91     11.19 o 
  -4 -12   2      229.30      248.04     21.06 o 
  -3 -12   2       57.55       53.37      8.53 o 
  -2 -12   2      292.47      295.32     13.92 o 
  -1 -12   2      644.99      649.40     19.48 o 
   0 -12   2        1.80        5.25      7.76 o 
   1 -12   2      565.91      577.33     23.80 o 
   2 -12   2      480.82      506.97     17.34 o 
   3 -12   2       35.50       24.37     10.68 o 
   4 -12   2        2.49       -6.21     10.36 o 
   5 -12   2       11.52        5.56     10.60 o 
   6 -12   2      556.29      525.79     22.37 o 
   7 -12   2       38.10       24.37     11.63 o 
   8 -12   2      366.00      392.02     49.73 o 
   9 -12   2      747.67      722.56     25.60 o 
  10 -12   2       32.65       35.41     12.46 o 
  11 -12   2      114.79       82.63     17.82 o 
  -7 -11   2        6.12        2.46     17.61 o 
  -6 -11   2      443.64      464.28     16.53 o 
  -5 -11   2     1112.76     1163.96     27.16 o 
  -4 -11   2       14.60       15.29      7.38 o 
  -3 -11   2        1.57       11.03      8.71 o 
  -2 -11   2      459.36      453.84     16.57 o 
  -1 -11   2      740.26      681.59     26.75 o 
   0 -11   2      652.48      642.05     15.68 o 
   1 -11   2     5493.41     5203.49    119.06 o 
   2 -11   2     3594.71     3484.26     65.66 o 
   3 -11   2      746.68      740.92     24.47 o 
   4 -11   2     2138.98     2216.92    101.67 o 
   5 -11   2      432.92      460.89     20.91 o 
   6 -11   2        0.27        9.51      9.60 o 
   7 -11   2      384.67      345.33     17.89 o 
   8 -11   2      592.92      551.41     18.87 o 
   9 -11   2      127.34      140.94     15.04 o 
  10 -11   2      358.96      369.87     66.26 o 
  11 -11   2      459.68      403.64     27.47 o 
  -8 -10   2        1.43       12.78     15.66 o 
  -7 -10   2      484.02      562.79     29.76 o 
  -6 -10   2      321.22      343.04     14.51 o 
  -5 -10   2      167.95      174.84     10.94 o 
  -4 -10   2      119.28      134.06      8.71 o 
  -3 -10   2      262.47      260.26     12.60 o 
  -2 -10   2      166.25      164.44     10.80 o 
  -1 -10   2     1107.70     1016.04     24.54 o 
   0 -10   2      176.90      185.49      9.98 o 
   1 -10   2     1700.71     1698.12     33.15 o 
   2 -10   2       23.87       25.77      4.72 o 
   3 -10   2     2998.68     2892.05     48.12 o 
   4 -10   2     4677.79     4787.71    100.60 o 
   5 -10   2     3480.09     3528.39     77.05 o 
   6 -10   2     1459.82     1401.09     36.86 o 
   7 -10   2      549.89      548.83     37.40 o 
   8 -10   2       10.86        0.83      8.79 o 
   9 -10   2      188.77      197.50     12.18 o 
  10 -10   2      238.64      235.53     13.15 o 
  11 -10   2      420.86      387.21     27.34 o 
  -9  -9   2        0.09       -4.41     27.08 o 
  -8  -9   2       41.00       38.00     13.10 o 
  -7  -9   2      515.16      602.03     17.97 o 
  -6  -9   2      866.24      905.22     21.85 o 
  -5  -9   2      179.61      199.01     11.56 o 
  -4  -9   2     2588.75     2491.71     38.42 o 
  -3  -9   2     2357.86     2270.01     39.71 o 
  -2  -9   2      406.18      370.73     12.98 o 
  -1  -9   2      472.67      468.00     11.18 o 
   0  -9   2      331.17      350.24      9.22 o 
   1  -9   2      613.50      635.86     11.55 o 
   2  -9   2      451.76      471.94     11.68 o 
   3  -9   2     2778.74     2753.20     37.07 o 
   4  -9   2     1522.00     1500.32     39.00 o 
   5  -9   2      489.71      513.01     23.40 o 
   6  -9   2     2064.55     2064.61     64.17 o 
   7  -9   2      308.52      313.11     16.53 o 
   8  -9   2      490.25      472.71     19.46 o 
   9  -9   2        4.13       15.05      9.41 o 
  10  -9   2      112.49      115.10     11.21 o 
  11  -9   2       78.10       63.93     16.57 o 
  12  -9   2       49.17        8.47     15.77 o 
  -9  -8   2        8.46       12.82     12.80 o 
  -8  -8   2       46.76       37.14     12.33 o 
  -7  -8   2        1.14        7.70      8.07 o 
  -6  -8   2      110.05      125.22      8.30 o 
  -5  -8   2     1080.84     1065.21     20.32 o 
  -4  -8   2     2352.73     2314.21     35.83 o 
  -3  -8   2     1013.90      946.53     20.53 o 
  -2  -8   2     3649.67     3593.86     51.01 o 
  -1  -8   2     7149.91     7262.35     65.70 o 
   0  -8   2     1647.51     1671.22     20.98 o 
   1  -8   2        4.46       12.71      3.37 o 
   2  -8   2       52.06       53.51      3.86 o 
   3  -8   2     1041.47     1071.41     16.92 o 
   4  -8   2        4.05        6.31      3.28 o 
   5  -8   2     5440.04     5356.03     95.92 o 
   6  -8   2     5924.22     5819.38    103.86 o 
   7  -8   2       57.62       65.44      9.45 o 
   8  -8   2      700.36      686.02     20.47 o 
   9  -8   2      800.63      798.79     30.61 o 
  10  -8   2      260.30      279.79     16.98 o 
  11  -8   2       13.86       28.62     16.52 o 
  12  -8   2       98.13      108.39     18.70 o 
 -10  -7   2        0.12      -10.18     14.25 o 
  -9  -7   2       76.27       62.87     15.25 o 
  -8  -7   2       69.26       77.70     13.17 o 
  -7  -7   2       75.15       66.67      8.55 o 
  -6  -7   2      243.18      238.36      9.35 o 
  -5  -7   2       50.75       58.28      6.48 o 
  -4  -7   2     1728.68     1693.13     22.34 o 
  -3  -7   2      461.68      455.54      8.66 o 
  -2  -7   2     2635.16     2664.02     30.87 o 
  -1  -7   2     2727.22     2721.96     29.75 o 
   0  -7   2      381.85      410.98      8.58 o 
   1  -7   2     3280.97     3327.56     36.08 o 
   2  -7   2       28.04       28.04      2.98 o 
   3  -7   2     2250.67     2266.03     25.81 o 
   4  -7   2     2466.33     2459.75     33.80 o 
   5  -7   2     1299.65     1320.41     21.67 o 
   6  -7   2     2475.21     2444.14     44.05 o 
   7  -7   2       53.83       52.03      8.95 o 
   8  -7   2      330.91      347.35     19.41 o 
   9  -7   2       13.93       31.74     10.93 o 
  10  -7   2      186.63      166.41     24.21 o 
  11  -7   2      327.05      297.49     24.60 o 
  12  -7   2      172.53      148.01     20.29 o 
 -10  -6   2      158.31      197.58     18.23 o 
  -9  -6   2      797.51      804.26     34.30 o 
  -8  -6   2      571.48      582.67     21.89 o 
  -7  -6   2       68.09       67.63      7.03 o 
  -6  -6   2      696.48      713.36     16.97 o 
  -5  -6   2      278.33      292.35      8.12 o 
  -4  -6   2      266.28      256.29      6.57 o 
  -3  -6   2     3272.41     3335.76     33.19 o 
  -2  -6   2     9499.83     9359.54     99.33 o 
  -1  -6   2       70.69       60.94      3.86 o 
   0  -6   2     5034.07     5011.05     55.14 o 
   1  -6   2    14998.49    14979.97    164.09 o 
   2  -6   2     6070.40     6251.07     71.80 o 
   3  -6   2      568.89      594.71      9.33 o 
   4  -6   2      242.56      249.50      5.75 o 
   5  -6   2        7.53        6.68      4.73 o 
   6  -6   2      716.69      745.41     14.64 o 
   7  -6   2     2201.24     2116.58     42.08 o 
   8  -6   2     3197.80     3103.72     58.03 o 
   9  -6   2      126.14      153.75     11.93 o 
  10  -6   2      696.57      716.79     44.72 o 
  11  -6   2      629.02      589.27     34.08 o 
  12  -6   2      174.00      123.20     20.03 o 
 -11  -5   2      160.31      194.78     18.44 o 
 -10  -5   2      345.78      383.48     34.14 o 
  -9  -5   2      269.49      286.90     38.37 o 
  -8  -5   2        1.06       -8.20     13.89 o 
  -7  -5   2      238.38      242.15      9.77 o 
  -6  -5   2      319.95      294.95      8.11 o 
  -5  -5   2     1049.09     1036.76     15.28 o 
  -4  -5   2     5090.52     5172.12     53.12 o 
  -3  -5   2      549.69      583.46      8.89 o 
  -2  -5   2     2646.57     2668.03     31.97 o 
  -1  -5   2     4058.66     4276.22     54.32 o 
   0  -5   2     1744.52     1918.88     20.91 o 
   1  -5   2       44.82       63.89      6.56 o 
   2  -5   2      165.61      175.27      4.35 o 
   3  -5   2     3131.78     3310.98     36.86 o 
   4  -5   2      634.43      701.66      9.86 o 
   5  -5   2     8497.42     8546.65     92.52 o 
   6  -5   2     3230.28     3169.31     39.11 o 
   7  -5   2      458.80      456.32     11.68 o 
   8  -5   2      913.82      901.56     20.95 o 
   9  -5   2      635.34      654.03     26.21 o 
  10  -5   2       21.97        3.62     16.41 o 
  11  -5   2       18.77       42.64     18.46 o 
  12  -5   2       37.57       47.53     18.05 o 
 -11  -4   2        3.76        1.27     14.26 o 
 -10  -4   2       60.55       78.23     15.07 o 
  -9  -4   2        0.14        1.76     11.65 o 
  -8  -4   2      485.97      485.24     20.35 o 
  -7  -4   2     4753.19     4559.68     57.60 o 
  -6  -4   2     2166.14     2084.89     24.96 o 
  -5  -4   2     1287.58     1237.30     16.17 o 
  -4  -4   2     2397.71     2412.40     25.16 o 
  -3  -4   2     1516.31     1407.53     17.58 o 
  -2  -4   2      881.14      856.98     12.01 o 
  -1  -4   2     2479.62     2685.25     31.89 o 
   0  -4   2     2846.41     2993.59     29.76 o 
   1  -4   2      118.27      127.86      5.29 o 
   2  -4   2     8940.64     9163.43     96.25 o 
   3  -4   2     5663.96     5443.85     61.53 o 
   4  -4   2     4832.60     4991.19     57.56 o 
   5  -4   2      149.73      134.33      4.62 o 
   6  -4   2     2075.90     2085.51     27.77 o 
   7  -4   2      264.27      262.99      8.31 o 
   8  -4   2        0.41       -1.69      7.76 o 
   9  -4   2       72.91       81.40     11.12 o 
  10  -4   2      538.64      572.15     25.69 o 
  11  -4   2      368.03      349.00     20.04 o 
  12  -4   2      103.79       97.27     19.68 o 
 -11  -3   2       65.91       59.33     15.24 o 
 -10  -3   2      643.41      653.73     26.80 o 
  -9  -3   2     1069.29     1054.60     22.51 o 
  -8  -3   2      128.34      144.49      7.70 o 
  -7  -3   2      232.00      264.09      8.41 o 
  -6  -3   2     3079.70     3006.65     33.93 o 
  -5  -3   2        0.27        2.96      3.22 o 
  -4  -3   2       89.27      101.56      3.45 o 
  -3  -3   2     3785.93     3949.02     41.41 o 
  -2  -3   2     3623.64     3810.74     44.77 o 
  -1  -3   2     1936.94     2007.59     26.08 o 
   0  -3   2    22156.92    22310.30    234.03 o 
   1  -3   2    30465.55    29330.03    287.10 o 
   2  -3   2     2341.43     2373.56     27.67 o 
   3  -3   2     2589.12     2668.33     26.53 o 
   4  -3   2     1697.19     1689.35     18.96 o 
   5  -3   2        3.17        9.59      2.94 o 
   6  -3   2      712.10      719.61     14.37 o 
   7  -3   2     3062.49     3002.05     39.40 o 
   8  -3   2     1444.92     1431.76     28.96 o 
   9  -3   2      294.29      278.64     17.53 o 
  10  -3   2     1730.83     1628.30     45.46 o 
  11  -3   2      711.66      698.71     27.92 o 
  12  -3   2       10.27        9.85     13.24 o 
 -12  -2   2      398.00      450.40     33.04 o 
 -11  -2   2      526.00      528.34     25.57 o 
 -10  -2   2       38.86       32.34     10.08 o 
  -9  -2   2      211.46      207.32      9.07 o 
  -8  -2   2       92.61       97.61      7.05 o 
  -7  -2   2      285.35      279.93      8.75 o 
  -6  -2   2     3483.16     3444.92     43.87 o 
  -5  -2   2     1465.51     1396.95     16.16 o 
  -4  -2   2     4619.15     5101.46     56.59 o 
  -3  -2   2     1236.80     1344.21     16.31 o 
  -2  -2   2    15391.93    15944.76    182.97 o 
  -1  -2   2     6626.94     7210.96     90.40 o 
   0  -2   2      683.85      751.52     13.50 o 
   1  -2   2     5301.56     5501.17    121.06 o 
   2  -2   2      185.18      250.52      9.11 o 
   3  -2   2     3718.24     3860.82     37.09 o 
   4  -2   2     2495.40     2621.98     26.34 o 
   5  -2   2     4814.05     4704.25     42.95 o 
   6  -2   2     4327.87     4291.73     45.25 o 
   7  -2   2     2442.31     2343.55     29.34 o 
   8  -2   2     1291.80     1284.66     36.92 o 
   9  -2   2        6.88       -0.87     11.21 o 
  10  -2   2      210.74      210.32     27.97 o 
  11  -2   2       35.68       48.42     13.86 o 
  12  -2   2       71.32       77.27     18.62 o 
 -12  -1   2       53.85       66.69     14.91 o 
 -11  -1   2       18.31        1.75     12.87 o 
 -10  -1   2        2.86       -1.32      6.89 o 
  -9  -1   2       55.10       59.96      7.22 o 
  -8  -1   2     2067.92     2001.68     30.38 o 
  -7  -1   2     3512.52     3437.58     44.17 o 
  -6  -1   2      102.10      119.53      5.72 o 
  -5  -1   2     3668.14     3689.01     40.88 o 
  -4  -1   2    11924.81    12081.82    135.93 o 
  -3  -1   2     5384.99     5718.51     79.42 o 
  -2  -1   2        1.16        6.21      2.08 o 
  -1  -1   2     1078.26     1188.26     17.90 o 
   0  -1   2      709.23      752.34     16.28 o 
   1  -1   2      220.22      270.20      7.57 o 
   2  -1   2    19746.89    19702.48    273.65 o 
   3  -1   2    29560.38    29566.67    293.22 o 
   4  -1   2      841.98      897.13     10.95 o 
   5  -1   2     6871.44     6910.43     63.79 o 
   6  -1   2     3491.74     3483.86     39.28 o 
   7  -1   2      166.68      157.53      7.04 o 
   8  -1   2      195.97      187.73      8.76 o 
   9  -1   2     1000.84      921.04     32.27 o 
  10  -1   2      133.25      126.67     22.57 o 
  11  -1   2      260.70      230.53     26.20 o 
  12  -1   2      584.29      592.77     26.38 o 
 -12   0   2       60.94       59.87     14.78 o 
 -11   0   2        5.87       -0.28     10.30 o 
 -10   0   2      480.38      469.82     19.31 o 
  -9   0   2      612.23      585.88     14.48 o 
  -8   0   2      203.55      193.04      8.14 o 
  -7   0   2     1069.79     1035.41     16.86 o 
  -6   0   2       77.03       92.61      4.74 o 
  -5   0   2     1426.14     1386.86     17.91 o 
  -4   0   2     2348.47     2604.45     31.24 o 
  -3   0   2      927.00      907.81     17.54 o 
  -2   0   2     1537.81     1608.09     26.14 o 
  -1   0   2     4876.71     5087.75    122.19 o 
   0   0   2     1642.68     1752.06     31.15 o 
   1   0   2      631.60      695.61     11.83 o 
   2   0   2    10381.74    11031.59    118.43 o 
   3   0   2     1663.90     1701.23     19.09 o 
   4   0   2      881.43      961.31     16.46 o 
   5   0   2     3937.02     3889.68     39.66 o 
   6   0   2     3272.11     3258.69     39.13 o 
   7   0   2      771.24      780.05     15.18 o 
   8   0   2      157.27      151.60     10.48 o 
   9   0   2        7.63        1.74     12.90 o 
  10   0   2        2.57       -4.27     13.38 o 
  11   0   2        0.38      -13.19     13.19 o 
 -12   1   2      934.16      976.43     34.16 o 
 -11   1   2      234.94      245.96     10.93 o 
 -10   1   2       40.77       40.25      7.74 o 
  -9   1   2      538.38      508.18     13.41 o 
  -8   1   2      495.39      493.37     12.57 o 
  -7   1   2      281.17      278.79      8.63 o 
  -6   1   2     3658.78     3632.08     44.44 o 
  -5   1   2     8821.37     8866.03    100.92 o 
  -4   1   2     1149.64     1292.75     18.29 o 
  -3   1   2    27090.89    25949.39    491.16 o 
  -2   1   2    60531.14    51945.10    816.15 o 
  -1   1   2     1464.14     1528.40     25.48 o 
   0   1   2     1876.51     2088.95     27.71 o 
   1   1   2     1218.12     1292.72     21.09 o 
   2   1   2      406.11      447.69      7.23 o 
   3   1   2     1107.01     1188.25     14.42 o 
   4   1   2    11775.41    11876.13    152.79 o 
   5   1   2     4946.42     4963.49     51.86 o 
   6   1   2       60.63       67.81      5.66 o 
   7   1   2     3688.04     3673.56     60.22 o 
   8   1   2     1179.64     1143.84     44.37 o 
   9   1   2       50.27       55.86     10.30 o 
  10   1   2       95.60       94.19     23.97 o 
  11   1   2       23.27       15.05     36.39 o 
 -12   2   2      191.27      207.94     12.35 o 
 -11   2   2       14.47       23.33      8.24 o 
 -10   2   2      591.60      616.23     17.63 o 
  -9   2   2     1110.71     1035.01     22.35 o 
  -8   2   2        1.41       -6.44      6.44 o 
  -7   2   2      632.52      613.80     20.08 o 
  -6   2   2        2.05        6.58      4.55 o 
  -5   2   2     1015.31     1025.16     13.83 o 
  -4   2   2     1763.52     1887.73     23.73 o 
  -3   2   2     3855.98     3863.03     70.98 o 
  -2   2   2    16599.36    18032.28    276.15 o 
  -1   2   2    11411.45    12605.33    336.62 o 
   0   2   2    11587.66    12157.06    164.19 o 
   1   2   2    11536.16    12105.29    193.25 o 
   2   2   2       13.18       21.08      3.11 o 
   3   2   2      703.95      789.68     10.56 o 
   4   2   2      177.63      179.27      4.75 o 
   5   2   2     1034.53     1004.92     13.06 o 
   6   2   2     2299.84     2172.27     55.91 o 
   7   2   2     2576.01     2542.68     62.11 o 
   8   2   2      785.71      791.51     22.88 o 
   9   2   2      335.14      350.24     15.21 o 
  10   2   2      544.44      581.82     26.28 o 
  11   2   2      139.76      174.89     17.53 o 
 -12   3   2        9.99        9.86     13.55 o 
 -11   3   2      793.24      844.91     21.03 o 
 -10   3   2     1966.51     1917.97     34.85 o 
  -9   3   2       47.86       49.80      8.52 o 
  -8   3   2     1179.71     1187.41     23.75 o 
  -7   3   2     2281.73     2284.08     37.79 o 
  -6   3   2     1321.91     1343.71     20.69 o 
  -5   3   2        4.32       12.17      3.34 o 
  -4   3   2     1268.03     1371.52     21.24 o 
  -3   3   2     4230.91     4341.93     94.54 o 
  -2   3   2        8.35       21.78      8.49 o 
  -1   3   2     9006.63     9629.31    295.51 o 
   0   3   2    10520.92    11186.95    208.27 o 
   1   3   2      299.06      261.85      6.28 o 
   2   3   2     1016.44     1013.59     13.29 o 
   3   3   2     2396.83     2420.07     24.78 o 
   4   3   2      657.34      708.12      9.38 o 
   5   3   2       80.26       87.09      5.61 o 
   6   3   2     1157.93     1085.60     23.64 o 
   7   3   2      844.50      860.56     26.40 o 
   8   3   2       13.30        9.98      8.37 o 
   9   3   2      170.01      185.10     16.64 o 
  10   3   2      244.60      250.01     19.64 o 
 -12   4   2        0.75       17.16     10.36 o 
 -11   4   2        2.19        6.71     10.18 o 
 -10   4   2      432.03      408.07     17.35 o 
  -9   4   2      144.80      161.41     10.60 o 
  -8   4   2     2681.75     2542.72     42.25 o 
  -7   4   2     5578.66     5523.87     82.77 o 
  -6   4   2       13.34       10.34      4.84 o 
  -5   4   2     3731.05     3706.22     48.59 o 
  -4   4   2     2554.86     2682.88     38.10 o 
  -3   4   2       54.30       99.14      7.30 o 
  -2   4   2     3361.50     3838.33    120.85 o 
  -1   4   2     6492.09     6941.76    130.07 o 
   0   4   2     4911.42     5037.25    116.56 o 
   1   4   2     1376.26     1400.20     28.45 o 
   2   4   2    15082.28    14839.23    169.06 o 
   3   4   2     9021.39     9019.95     84.98 o 
   4   4   2        2.99       10.31      3.55 o 
   5   4   2      577.35      530.78     13.45 o 
   6   4   2      284.02      259.38     11.97 o 
   7   4   2        2.52       -7.86      7.86 o 
   8   4   2      365.87      378.13     29.05 o 
   9   4   2      932.25      996.85     26.25 o 
  10   4   2      208.03      222.02     28.21 o 
 -12   5   2        2.32       -3.41     20.77 o 
 -11   5   2        0.80        3.13     10.02 o 
 -10   5   2      117.51      101.43     11.51 o 
  -9   5   2     1178.20     1119.40     27.34 o 
  -8   5   2     2401.69     2282.49     44.64 o 
  -7   5   2      624.30      620.55     18.72 o 
  -6   5   2      687.97      653.51     23.25 o 
  -5   5   2     6638.79     6738.00    104.49 o 
  -4   5   2      715.61      753.87     13.85 o 
  -3   5   2     2799.51     2933.70     41.84 o 
  -2   5   2      108.46      142.54      5.21 o 
  -1   5   2       16.89       49.01      5.06 o 
   0   5   2      394.72      390.46     10.89 o 
   1   5   2     1445.32     1523.22     18.75 o 
   2   5   2     2125.77     2105.77     25.37 o 
   3   5   2     1617.57     1687.41     23.71 o 
   4   5   2     1266.10     1304.81     22.35 o 
   5   5   2      758.08      741.27     18.90 o 
   6   5   2       54.76       74.70      8.77 o 
   7   5   2      344.99      321.99     13.63 o 
   8   5   2        0.09       -2.38     14.28 o 
   9   5   2      154.20      185.42     12.47 o 
  10   5   2      115.44      124.45     16.42 o 
 -12   6   2      950.78     1012.19     46.99 o 
 -11   6   2       21.02       21.40     12.59 o 
 -10   6   2       43.92       40.43     12.74 o 
  -9   6   2        9.18       14.48     11.05 o 
  -8   6   2       51.31       75.27      9.56 o 
  -7   6   2       74.40      133.08     44.78 o 
  -6   6   2    10155.68     9954.42    269.75 o 
  -5   6   2     5310.07     5325.21    147.10 o 
  -4   6   2      216.20      261.71      7.61 o 
  -3   6   2     7361.11     7726.65     95.29 o 
  -2   6   2     7320.79     7438.51    114.51 o 
  -1   6   2      278.94      258.92      7.75 o 
   0   6   2       41.55       56.23      4.56 o 
   1   6   2     2554.36     2621.44     38.21 o 
   2   6   2      597.30      603.90     10.85 o 
   3   6   2     1835.88     1773.05     22.23 o 
   4   6   2     5458.97     5444.22     74.33 o 
   5   6   2     1691.73     1704.51     32.97 o 
   6   6   2       14.15       22.32      8.27 o 
   7   6   2     1049.02     1099.85     26.12 o 
   8   6   2       36.70       46.79      9.84 o 
   9   6   2       60.50       67.33     11.10 o 
 -12   7   2       10.23       21.55     12.97 o 
 -11   7   2      468.76      508.83     23.32 o 
 -10   7   2       41.84       61.90     13.03 o 
  -9   7   2       65.03       72.15     12.74 o 
  -8   7   2      526.09      533.67     28.34 o 
  -7   7   2       35.51       38.51     16.84 o 
  -6   7   2       97.06      100.92     14.18 o 
  -5   7   2      856.95      853.25     31.88 o 
  -4   7   2      127.56      138.48     11.73 o 
  -3   7   2      732.11      734.37     15.72 o 
  -2   7   2       48.79       55.02      5.34 o 
  -1   7   2     1453.45     1432.23     24.82 o 
   0   7   2     1443.81     1507.76     26.37 o 
   1   7   2      610.86      616.80     13.21 o 
   2   7   2     4628.31     4534.41     58.12 o 
   3   7   2      217.64      225.75      9.41 o 
   4   7   2      637.52      574.39     16.60 o 
   5   7   2      353.92      349.34     13.98 o 
   6   7   2       27.84       21.29      8.95 o 
   7   7   2       38.10       31.89      9.68 o 
   8   7   2      209.88      250.17     17.58 o 
   9   7   2      134.47      161.92     15.45 o 
 -12   8   2        9.74       16.74     12.21 o 
 -11   8   2      565.39      600.78     32.01 o 
 -10   8   2     1503.78     1549.27     41.25 o 
  -9   8   2      596.68      630.52     24.14 o 
  -8   8   2      528.58      499.54     21.08 o 
  -7   8   2      229.36      223.54     18.86 o 
  -6   8   2        1.30      -10.66     10.66 o 
  -5   8   2     1603.83     1608.76     51.86 o 
  -4   8   2     2990.95     2815.62     81.02 o 
  -3   8   2     5940.18     5948.18     97.71 o 
  -2   8   2       38.08       37.43      5.71 o 
  -1   8   2     6628.73     6667.73    101.08 o 
   0   8   2     2053.02     2087.95     35.19 o 
   1   8   2     1787.04     1775.51     31.10 o 
   2   8   2      114.38      119.29      8.12 o 
   3   8   2        6.57       17.29      6.80 o 
   4   8   2       15.84        4.10      7.83 o 
   5   8   2      209.27      206.53     11.27 o 
   6   8   2      834.14      868.68     21.91 o 
   7   8   2     1565.24     1651.29     40.05 o 
   8   8   2        1.32       20.76     13.16 o 
 -12   9   2       27.52       39.44     13.93 o 
 -11   9   2      136.61      124.01     32.75 o 
 -10   9   2        3.60        7.14     19.02 o 
  -9   9   2        2.00       -0.90     13.41 o 
  -8   9   2       85.81       84.10     12.17 o 
  -7   9   2      371.66      344.31     24.03 o 
  -6   9   2     1957.72     2001.71     64.03 o 
  -5   9   2      512.10      478.32     24.82 o 
  -4   9   2      552.31      520.16     23.70 o 
  -3   9   2     2655.70     2542.69     76.76 o 
  -2   9   2     1325.85     1346.16     33.39 o 
  -1   9   2      468.70      445.40     15.99 o 
   0   9   2      200.36      209.31     11.63 o 
   1   9   2       44.34       44.95      7.36 o 
   2   9   2        2.40       -5.26      6.81 o 
   3   9   2      948.06      923.03     22.75 o 
   4   9   2     1576.40     1583.28     49.51 o 
   5   9   2      391.58      411.78     19.10 o 
   6   9   2      134.85      137.94     13.42 o 
   7   9   2      210.34      227.30     17.82 o 
   8   9   2       93.70      108.18     17.61 o 
 -12  10   2        5.35        1.02     17.47 o 
 -11  10   2      107.32      130.10     14.70 o 
 -10  10   2        4.36       13.23     11.73 o 
  -9  10   2     1535.63     1596.93     41.72 o 
  -8  10   2     1916.64     1901.43     64.26 o 
  -7  10   2      307.37      251.49     21.21 o 
  -6  10   2      982.10      961.41     38.20 o 
  -5  10   2     1859.78     1803.86     57.76 o 
  -4  10   2      136.24      126.88     13.33 o 
  -3  10   2        2.22       19.38      7.92 o 
  -2  10   2      412.02      408.68     13.16 o 
  -1  10   2      651.85      672.63     21.85 o 
   0  10   2      190.42      207.97     10.70 o 
   1  10   2     2237.66     2159.65     67.08 o 
   2  10   2     2324.43     2298.62     44.42 o 
   3  10   2        4.16      -12.63     23.64 o 
   4  10   2      800.86      773.78     28.47 o 
   5  10   2      180.04      196.79     17.20 o 
   6  10   2       27.12       46.01     18.11 o 
   7  10   2       28.88       47.00     14.33 o 
 -11  11   2      523.92      556.66     38.07 o 
 -10  11   2      433.78      448.79     44.90 o 
  -9  11   2        8.25       21.14     11.78 o 
  -8  11   2       61.12       55.16     16.30 o 
  -7  11   2      299.37      290.16     22.99 o 
  -6  11   2       81.58       95.24     15.30 o 
  -5  11   2      285.02      297.51     20.21 o 
  -4  11   2      961.01      973.33     36.51 o 
  -3  11   2     1040.29     1015.33     37.02 o 
  -2  11   2     1072.97     1041.78     22.99 o 
  -1  11   2     4080.60     4032.07     87.74 o 
   0  11   2     2179.85     2123.41     41.47 o 
   1  11   2       20.00       26.93      9.51 o 
   2  11   2      229.63      242.25     12.21 o 
   3  11   2      108.40      115.56     14.42 o 
   4  11   2        1.53        8.97     11.48 o 
   5  11   2      295.78      318.28     27.94 o 
   6  11   2      311.65      350.22     25.38 o 
 -11  12   2       96.11      120.13     19.25 o 
 -10  12   2       61.72       72.52     16.44 o 
  -9  12   2        4.01       -3.56     11.28 o 
  -8  12   2      114.78      136.09     20.11 o 
  -7  12   2       86.68       88.21     17.23 o 
  -6  12   2      931.75      837.36     36.20 o 
  -5  12   2        4.93       15.80     12.96 o 
  -4  12   2     1033.55     1022.44     38.64 o 
  -3  12   2      589.09      561.39     27.29 o 
  -2  12   2       56.86       66.09      8.19 o 
  -1  12   2     1127.43     1064.63     24.07 o 
   0  12   2        4.57       -1.22      8.47 o 
   1  12   2      323.87      337.83     14.02 o 
   2  12   2      241.98      263.03     17.19 o 
   3  12   2      139.92      165.90     20.46 o 
   4  12   2      304.02      306.44     19.94 o 
   5  12   2        2.20       13.15     16.21 o 
 -10  13   2      184.93      223.56     16.20 o 
  -9  13   2     1190.60     1201.71     47.75 o 
  -8  13   2      211.85      218.96     22.17 o 
  -7  13   2      209.19      213.52     21.15 o 
  -6  13   2      902.45      876.45     37.56 o 
  -5  13   2     1047.23      983.42     39.19 o 
  -4  13   2       19.61       44.25     13.83 o 
  -3  13   2       93.13       73.69     14.45 o 
  -2  13   2      212.37      172.32     16.80 o 
  -1  13   2        4.62       -2.21     11.44 o 
   0  13   2      238.17      226.26     10.17 o 
   1  13   2     1228.07     1221.53     36.92 o 
   2  13   2      299.85      302.09     18.72 o 
   3  13   2        1.43       20.23     16.05 o 
   4  13   2      246.13      299.01     23.38 o 
  -9  14   2      168.39      173.31     22.28 o 
  -8  14   2       29.17       46.28     18.43 o 
  -7  14   2       64.37       51.61     17.10 o 
  -6  14   2      712.96      736.03     34.61 o 
  -5  14   2        6.77        9.47     13.79 o 
  -4  14   2      313.44      295.52     21.40 o 
  -3  14   2      102.24       90.69     15.84 o 
  -2  14   2      145.70      157.55     17.48 o 
  -1  14   2       65.43       54.17      9.83 o 
   0  14   2      137.30      142.11      9.60 o 
   1  14   2      323.21      346.84     47.81 o 
   2  14   2        2.97        4.28     15.29 o 
   3  14   2      296.15      327.62     26.28 o 
  -8  15   2      123.39      130.75     20.67 o 
  -7  15   2      423.18      467.61     30.18 o 
  -6  15   2      110.50      111.81     19.07 o 
  -5  15   2        3.31        9.00     14.62 o 
  -4  15   2      692.25      715.25     34.51 o 
  -3  15   2      569.32      559.97     29.34 o 
  -2  15   2       19.15       31.70     14.94 o 
  -1  15   2       13.85        7.94     11.12 o 
   0  15   2        8.52        8.16     11.62 o 
   1  15   2        0.26       15.05     17.27 o 
   2  15   2       37.94       57.93     17.89 o 
  -7  16   2       49.91       44.41     18.00 o 
  -6  16   2       96.51       98.28     19.24 o 
  -5  16   2      530.04      496.87     29.38 o 
  -4  16   2      354.30      391.77     26.55 o 
  -3  16   2       43.06       49.65     16.03 o 
  -2  16   2      354.55      358.83     25.56 o 
  -1  16   2      438.03      432.47     30.34 o 
   0  16   2        6.49       19.37     18.07 o 
  -1 -17   3        0.62       15.55     17.44 o 
   0 -17   3      550.30      584.44     34.37 o 
   1 -17   3      542.16      538.90     34.71 o 
   2 -17   3        2.59        4.79     20.28 o 
   3 -17   3      777.37      796.98     42.92 o 
   4 -17   3      732.53      779.58     42.91 o 
   5 -17   3       13.28       -5.38     20.55 o 
   6 -17   3        1.02      -19.03     19.03 o 
  -2 -16   3        0.34       13.95     17.13 o 
  -1 -16   3       10.32        8.14     17.12 o 
   0 -16   3       79.47       90.60     14.67 o 
   1 -16   3        1.23      -11.74     17.02 o 
   2 -16   3      163.55      139.51     22.27 o 
   3 -16   3       32.92       22.61     21.17 o 
   4 -16   3        3.12      -17.83     19.63 o 
   5 -16   3        1.84       12.84     20.11 o 
   6 -16   3       66.93       89.01     20.66 o 
   7 -16   3        4.55        8.25     18.71 o 
   8 -16   3       11.16       26.50     16.91 o 
  -4 -15   3      437.59      515.01     30.07 o 
  -3 -15   3       64.62       81.90     17.29 o 
  -2 -15   3      450.30      405.86     38.32 o 
  -1 -15   3      532.30      532.84     26.86 o 
   0 -15   3       27.78       30.24     13.12 o 
   1 -15   3        2.33      -12.08     12.08 o 
   2 -15   3      932.66      858.61     42.14 o 
   3 -15   3      978.52     1009.51     47.47 o 
   4 -15   3       77.43       80.07     21.92 o 
   5 -15   3     1056.57     1176.36     51.70 o 
   6 -15   3      859.49      974.57     44.69 o 
   7 -15   3        1.27      -16.23     16.23 o 
   8 -15   3      209.45      184.63     21.53 o 
   9 -15   3        0.59        1.69     16.44 o 
  -5 -14   3       15.52       29.09     16.01 o 
  -4 -14   3       13.29       36.85     16.17 o 
  -3 -14   3        2.44       12.72      9.50 o 
  -2 -14   3      298.37      296.50     18.04 o 
  -1 -14   3       34.83       46.30     14.01 o 
   0 -14   3       23.85       31.85     12.90 o 
   1 -14   3       23.60       24.95     12.10 o 
   2 -14   3       11.04       12.31     18.28 o 
   3 -14   3       89.73       74.16     20.89 o 
   4 -14   3      225.96      221.54     24.67 o 
   5 -14   3      546.12      622.75     37.26 o 
   6 -14   3       23.63        2.64     17.78 o 
   7 -14   3        3.24       17.34     17.69 o 
   8 -14   3      297.33      299.03     24.38 o 
   9 -14   3      230.53      226.89     21.78 o 
  10 -14   3       76.15       70.92     17.24 o 
  -6 -13   3        3.43       -0.28     18.63 o 
  -5 -13   3       38.97       38.63     12.06 o 
  -4 -13   3        4.01        2.95      9.87 o 
  -3 -13   3      287.23      290.93     18.69 o 
  -2 -13   3     1865.08     1891.44     40.10 o 
  -1 -13   3      194.78      218.55     14.59 o 
   0 -13   3     1120.01     1076.35     26.43 o 
   1 -13   3     1284.33     1180.39    110.07 o 
   2 -13   3       24.26       22.26     12.41 o 
   3 -13   3      472.96      434.42     31.62 o 
   4 -13   3      111.00      111.01     13.13 o 
   5 -13   3      547.38      568.67     38.40 o 
   6 -13   3       28.52       12.81     11.06 o 
   7 -13   3      800.14      817.94     39.46 o 
   8 -13   3      622.82      634.22     34.00 o 
   9 -13   3       25.07       19.46     15.22 o 
  10 -13   3       93.41       84.30     17.58 o 
  -7 -12   3        2.34      -15.42     15.42 o 
  -6 -12   3      382.69      428.26     24.46 o 
  -5 -12   3      246.40      259.14     13.97 o 
  -4 -12   3       87.09       91.55      9.41 o 
  -3 -12   3      399.11      369.37     13.88 o 
  -2 -12   3        0.08       -8.72      8.72 o 
  -1 -12   3      192.66      182.99     11.80 o 
   0 -12   3     3311.54     3204.12     61.09 o 
   1 -12   3     1235.80     1155.65     27.20 o 
   2 -12   3       11.51       13.65      6.79 o 
   3 -12   3      200.47      193.59     14.39 o 
   4 -12   3      521.19      487.15     21.85 o 
   5 -12   3      882.34      850.20     27.63 o 
   6 -12   3      711.20      713.88     25.51 o 
   7 -12   3      477.54      491.35     47.27 o 
   8 -12   3       26.20       38.15     12.02 o 
   9 -12   3      132.98      157.68     19.30 o 
  10 -12   3      714.06      706.45     34.76 o 
  11 -12   3      264.07      241.66     21.35 o 
  -7 -11   3      551.80      662.43     29.47 o 
  -6 -11   3      129.97      155.42     11.34 o 
  -5 -11   3      223.41      237.52     12.75 o 
  -4 -11   3      251.56      267.68     14.98 o 
  -3 -11   3      273.10      263.87     20.68 o 
  -2 -11   3      818.94      775.32     21.81 o 
  -1 -11   3      246.32      234.27     12.48 o 
   0 -11   3     4065.49     3905.17     77.95 o 
   1 -11   3       87.43       83.09      7.67 o 
   2 -11   3     1088.50     1097.23     33.35 o 
   3 -11   3     2089.80     2025.65     34.24 o 
   4 -11   3      411.47      417.58     25.02 o 
   5 -11   3      352.29      375.52     19.15 o 
   6 -11   3        2.09       -1.25     10.16 o 
   7 -11   3      347.10      366.62     36.18 o 
   8 -11   3      394.30      428.58     17.56 o 
   9 -11   3      107.32      125.54     19.59 o 
  10 -11   3      461.65      449.90     27.53 o 
  11 -11   3       94.99      105.89     18.21 o 
  -8 -10   3      292.75      356.63     28.61 o 
  -7 -10   3      113.82      135.61     14.30 o 
  -6 -10   3      126.43      143.98     10.51 o 
  -5 -10   3      625.07      632.57     18.34 o 
  -4 -10   3      550.22      540.15     17.87 o 
  -3 -10   3      436.66      418.93     14.32 o 
  -2 -10   3       81.47       78.42      8.22 o 
  -1 -10   3        0.75        4.07      6.73 o 
   0 -10   3      106.45      116.07      8.09 o 
   1 -10   3     3568.82     3629.90     77.76 o 
   2 -10   3     3742.32     3667.27     58.41 o 
   3 -10   3     1096.10     1025.36     20.56 o 
   4 -10   3      131.14      145.51      7.80 o 
   5 -10   3      672.91      670.96     23.78 o 
   6 -10   3      927.35      946.14     28.93 o 
   7 -10   3      643.94      659.41     28.15 o 
   8 -10   3      126.03      139.93     11.08 o 
   9 -10   3       19.37       16.93     11.46 o 
  10 -10   3        2.10      -13.14     14.63 o 
  11 -10   3      345.45      325.41     25.30 o 
  -9  -9   3       35.86       44.10     15.74 o 
  -8  -9   3      347.22      381.24     19.35 o 
  -7  -9   3      305.34      303.07     16.56 o 
  -6  -9   3       34.78       31.07      7.26 o 
  -5  -9   3     1736.40     1688.08     28.43 o 
  -4  -9   3        2.97       18.73      6.46 o 
  -3  -9   3      530.41      549.42     17.01 o 
  -2  -9   3     1433.40     1446.18     27.62 o 
  -1  -9   3      579.90      607.90     11.52 o 
   0  -9   3     6305.96     6332.29     75.75 o 
   1  -9   3      156.76      160.17      6.20 o 
   2  -9   3     1748.80     1740.72     23.95 o 
   3  -9   3     1596.99     1605.53     24.02 o 
   4  -9   3      555.10      542.33     12.80 o 
   5  -9   3     1356.60     1367.71     29.54 o 
   6  -9   3      677.69      680.06     23.88 o 
   7  -9   3     1135.33     1108.05     26.64 o 
   8  -9   3      262.79      253.51     12.96 o 
   9  -9   3     1046.35     1030.61     92.09 o 
  10  -9   3     1402.35     1179.04     47.25 o 
  11  -9   3        4.30        5.22     15.34 o 
  -9  -8   3       61.22       44.32     15.73 o 
  -8  -8   3      164.98      201.83     15.43 o 
  -7  -8   3      499.85      512.65     16.89 o 
  -6  -8   3      582.47      603.96     14.68 o 
  -5  -8   3       16.67       24.00      6.51 o 
  -4  -8   3      169.34      172.98      8.09 o 
  -3  -8   3     2780.41     2675.36     35.21 o 
  -2  -8   3     5641.83     5506.92     68.59 o 
  -1  -8   3      526.19      523.15     10.68 o 
   0  -8   3        4.84        9.23      3.42 o 
   1  -8   3      516.56      523.06      9.66 o 
   2  -8   3      468.26      458.35      8.54 o 
   3  -8   3     4051.78     4019.26     49.26 o 
   4  -8   3     3176.74     3252.08     54.32 o 
   5  -8   3       17.02       25.95      5.15 o 
   6  -8   3        5.49       12.89      4.65 o 
   7  -8   3     1374.31     1358.50     46.43 o 
   8  -8   3     1659.61     1605.60     36.18 o 
   9  -8   3      105.86      103.97     13.34 o 
  10  -8   3        0.94       -3.13     15.41 o 
  11  -8   3       44.61       24.33     16.27 o 
  12  -8   3       23.98       11.34     15.39 o 
 -10  -7   3      122.33      153.52     17.26 o 
  -9  -7   3       21.40       24.49     14.16 o 
  -8  -7   3      774.62      806.48     25.87 o 
  -7  -7   3      186.11      204.54     11.12 o 
  -6  -7   3      623.54      603.18     14.03 o 
  -5  -7   3     3749.38     3673.78     43.61 o 
  -4  -7   3      303.54      296.39      7.16 o 
  -3  -7   3       68.50       74.51      3.97 o 
  -2  -7   3      939.11      972.25     12.66 o 
  -1  -7   3      585.66      630.60      8.82 o 
   0  -7   3      541.52      576.96      9.84 o 
   1  -7   3     3863.80     3955.91     46.00 o 
   2  -7   3    14677.47    14345.02    150.35 o 
   3  -7   3     1050.65     1043.49     17.10 o 
   4  -7   3     3738.88     3719.34     46.46 o 
   5  -7   3     7556.11     7603.48    104.39 o 
   6  -7   3      901.66      857.46     16.47 o 
   7  -7   3       90.67       91.10      9.81 o 
   8  -7   3      146.19      170.84     21.73 o 
   9  -7   3      461.94      464.23     21.47 o 
  10  -7   3       12.86        9.10     14.94 o 
  11  -7   3      640.85      626.67     33.68 o 
  12  -7   3      686.50      644.68     33.45 o 
 -10  -6   3      180.96      185.38     17.91 o 
  -9  -6   3       24.80       32.83     13.92 o 
  -8  -6   3      114.71      113.95      9.94 o 
  -7  -6   3      642.46      638.04     15.26 o 
  -6  -6   3      529.72      538.86     10.62 o 
  -5  -6   3      389.94      384.44      8.86 o 
  -4  -6   3        6.61       15.20      3.24 o 
  -3  -6   3      473.73      485.27      7.97 o 
  -2  -6   3       47.12       39.81      3.00 o 
  -1  -6   3     3945.74     4116.09     46.13 o 
   0  -6   3     4268.68     4293.63     45.64 o 
   1  -6   3      239.80      318.63      7.41 o 
   2  -6   3      944.04      959.10     12.51 o 
   3  -6   3      846.37      845.04     14.63 o 
   4  -6   3      406.96      404.89      7.62 o 
   5  -6   3       60.44       73.24      5.63 o 
   6  -6   3       10.40       23.88      5.47 o 
   7  -6   3      279.11      288.31      9.71 o 
   8  -6   3        0.52        9.83     11.87 o 
   9  -6   3      240.90      238.30     21.43 o 
  10  -6   3      452.91      412.43     27.81 o 
  11  -6   3       29.07       28.97     15.66 o 
  12  -6   3       51.27       67.24     17.30 o 
 -11  -5   3        3.01      -13.70     13.70 o 
 -10  -5   3      831.05      887.21     32.08 o 
  -9  -5   3      414.91      385.72     20.98 o 
  -8  -5   3       66.21       54.27      7.25 o 
  -7  -5   3       55.23       55.74      6.10 o 
  -6  -5   3     2154.88     2123.48     26.80 o 
  -5  -5   3      170.45      176.64      5.60 o 
  -4  -5   3     1585.73     1576.13     21.10 o 
  -3  -5   3    18517.39    18247.56    168.40 o 
  -2  -5   3    13754.37    14238.38    140.87 o 
  -1  -5   3     1126.65     1207.62     16.91 o 
   0  -5   3    24493.24    25582.00    257.62 o 
   1  -5   3      366.80      376.73      6.77 o 
   2  -5   3       18.26       26.19      4.12 o 
   3  -5   3     3700.71     3737.65     41.64 o 
   4  -5   3    14693.23    15210.49    157.31 o 
   5  -5   3      229.77      249.96      8.22 o 
   6  -5   3     4128.31     4139.01     50.10 o 
   7  -5   3    10898.17    10755.22    139.15 o 
   8  -5   3      771.94      771.80     22.74 o 
   9  -5   3      118.08       99.23     13.82 o 
  10  -5   3       40.71       24.06     12.81 o 
  11  -5   3       71.82       67.87     18.39 o 
  12  -5   3        1.06      -13.72     15.16 o 
 -11  -4   3        9.40       22.19     13.96 o 
 -10  -4   3       12.52       14.34     12.81 o 
  -9  -4   3       92.61      104.11      9.02 o 
  -8  -4   3      375.78      375.87     10.58 o 
  -7  -4   3       12.74       18.91      5.01 o 
  -6  -4   3       28.26       41.42      4.90 o 
  -5  -4   3     1409.28     1403.39     17.57 o 
  -4  -4   3      162.13      163.37      4.54 o 
  -3  -4   3      190.88      211.32      4.45 o 
  -2  -4   3        2.47       -1.65      2.82 o 
  -1  -4   3     3153.03     3507.43     39.06 o 
   0  -4   3       12.51       11.35      2.18 o 
   1  -4   3      982.99     1165.58     14.41 o 
   2  -4   3     1995.03     2072.49     27.30 o 
   3  -4   3      266.03      289.92      6.56 o 
   4  -4   3      472.74      488.53      7.54 o 
   5  -4   3      272.21      282.68      6.13 o 
   6  -4   3      220.94      216.75      7.92 o 
   7  -4   3       70.16       85.42      7.05 o 
   8  -4   3       25.75       31.50      7.17 o 
   9  -4   3      577.43      550.32     24.12 o 
  10  -4   3      254.28      224.16     24.50 o 
  11  -4   3       15.31       24.24     12.49 o 
  12  -4   3       11.60       21.36     12.78 o 
 -11  -3   3      261.95      285.67     22.25 o 
 -10  -3   3      844.87      847.37     23.76 o 
  -9  -3   3      299.82      307.16     11.13 o 
  -8  -3   3     5320.18     5042.94     71.15 o 
  -7  -3   3     2556.53     2527.76     34.83 o 
  -6  -3   3       25.30       37.60      4.77 o 
  -5  -3   3      522.61      510.20     10.30 o 
  -4  -3   3      103.09      105.66      4.49 o 
  -3  -3   3      924.86      928.51     10.12 o 
  -2  -3   3     6575.11     6711.82     73.92 o 
  -1  -3   3    47650.79    43938.29    499.39 o 
   0  -3   3     8727.05     8943.37    104.44 o 
   1  -3   3    18787.96    18932.82    203.43 o 
   2  -3   3    22734.71    22051.40    424.40 o 
   3  -3   3     7784.98     7871.16     99.72 o 
   4  -3   3      381.10      413.62      7.36 o 
   5  -3   3      692.10      716.42     10.30 o 
   6  -3   3      952.67      940.69     16.45 o 
   7  -3   3        7.16       18.43      5.35 o 
   8  -3   3     1756.33     1739.31     36.74 o 
   9  -3   3     2919.79     2769.14     67.50 o 
  10  -3   3      252.74      225.26     17.17 o 
  11  -3   3      324.53      283.30     28.21 o 
  12  -3   3      430.79      418.49     35.77 o 
 -12  -2   3        2.84        1.57     16.82 o 
 -11  -2   3        0.27       -9.39      9.39 o 
 -10  -2   3       65.87       75.30      7.72 o 
  -9  -2   3      165.73      152.41      8.07 o 
  -8  -2   3       46.24       39.56      6.02 o 
  -7  -2   3        1.14        2.34      4.59 o 
  -6  -2   3       50.17       43.27      4.78 o 
  -5  -2   3      749.03      731.81     12.54 o 
  -4  -2   3      538.46      609.51     10.50 o 
  -3  -2   3      280.29      298.48      6.89 o 
  -2  -2   3      555.63      583.46     12.24 o 
  -1  -2   3       61.21       57.85      2.44 o 
   0  -2   3    13365.25    13606.38    154.49 o 
   1  -2   3    11339.26    11623.84    129.89 o 
   2  -2   3     9859.58    10415.92    120.51 o 
   3  -2   3       13.56       19.39      2.64 o 
   4  -2   3      344.98      358.25      8.54 o 
   5  -2   3     1252.17     1268.43     15.68 o 
   6  -2   3      493.92      482.94     11.43 o 
   7  -2   3      138.91      134.29     10.47 o 
   8  -2   3      497.36      487.82     13.79 o 
   9  -2   3      179.54      183.43     12.33 o 
  10  -2   3       12.51       16.64     13.23 o 
  11  -2   3      469.05      485.54     24.34 o 
 -12  -1   3      134.96      127.55     16.23 o 
 -11  -1   3        0.19       -7.03      8.04 o 
 -10  -1   3        2.19        1.08      7.18 o 
  -9  -1   3     1791.68     1724.61     27.39 o 
  -8  -1   3     1545.09     1495.99     24.06 o 
  -7  -1   3     1825.40     1712.73     24.39 o 
  -6  -1   3     8815.37     8781.65     98.56 o 
  -5  -1   3     7699.77     7698.97     82.11 o 
  -4  -1   3     2107.07     2378.07     27.04 o 
  -3  -1   3     2120.10     2153.86     29.37 o 
  -2  -1   3     1064.18     1237.32     23.96 o 
  -1  -1   3     1220.56     1401.82     25.71 o 
   0  -1   3     1277.86     1262.66     21.08 o 
   1  -1   3    25170.93    25110.93    343.53 o 
   2  -1   3     8213.02     8512.46    116.71 o 
   3  -1   3     4684.47     4740.55     53.29 o 
   4  -1   3    10182.56     9996.38     96.42 o 
   5  -1   3      708.55      735.10     11.18 o 
   6  -1   3      370.07      373.58     10.11 o 
   7  -1   3        7.80        2.87      8.66 o 
   8  -1   3       28.10       29.40      8.77 o 
   9  -1   3      241.24      237.24     10.56 o 
  10  -1   3      317.74      301.01     18.88 o 
  11  -1   3      464.65      446.44     29.71 o 
 -12   0   3      106.15      125.21     12.20 o 
 -11   0   3        0.03       -6.53      7.24 o 
 -10   0   3      141.18      128.57      9.79 o 
  -9   0   3      463.37      475.43     14.45 o 
  -8   0   3      150.69      136.65      8.91 o 
  -7   0   3      592.91      548.04     13.75 o 
  -6   0   3     3538.02     3449.87     44.53 o 
  -5   0   3        7.30       13.66      3.07 o 
  -4   0   3     1337.76     1365.11     15.77 o 
  -3   0   3    17728.51    18301.16    285.19 o 
  -2   0   3     7788.46     7730.48    198.93 o 
  -1   0   3     3452.10     3711.43     51.88 o 
   0   0   3      144.57      172.97      5.02 o 
   1   0   3     1489.39     1569.18     32.96 o 
   2   0   3     5810.39     6031.95     70.36 o 
   3   0   3     8793.09     9165.56     88.07 o 
   4   0   3     5935.63     6101.47     60.09 o 
   5   0   3      103.64      121.97      4.76 o 
   6   0   3      570.54      560.32     23.05 o 
   7   0   3     2912.78     2762.98     76.91 o 
   8   0   3      815.17      760.76     21.53 o 
   9   0   3       67.30       76.46     10.17 o 
  10   0   3        6.03       13.80     13.52 o 
  11   0   3       19.17       28.81     14.15 o 
 -12   1   3        0.10        4.51     11.00 o 
 -11   1   3      326.76      327.21     13.24 o 
 -10   1   3      921.11      932.63     21.20 o 
  -9   1   3       26.58       30.33      8.40 o 
  -8   1   3      155.46      143.87      8.49 o 
  -7   1   3      396.22      374.76     13.73 o 
  -6   1   3     1898.47     1935.19     25.33 o 
  -5   1   3      605.22      587.76      9.28 o 
  -4   1   3    16570.36    16570.16    216.46 o 
  -3   1   3     7282.08     7550.94    100.92 o 
  -2   1   3     2524.32     2854.98     40.93 o 
  -1   1   3    12622.81    13258.67    178.96 o 
   0   1   3     9122.85     9771.09    114.39 o 
   1   1   3     8473.72     8757.44    116.71 o 
   2   1   3       21.33       53.98      3.65 o 
   3   1   3     2313.39     2441.06     25.48 o 
   4   1   3     2458.85     2338.78     23.55 o 
   5   1   3      337.65      347.69      7.12 o 
   6   1   3     4796.59     4550.33     72.62 o 
   7   1   3      702.03      680.91     18.15 o 
   8   1   3       25.48       14.66      9.04 o 
   9   1   3      559.70      535.09     18.41 o 
  10   1   3        1.78        3.83     14.07 o 
  11   1   3      237.39      264.63     29.57 o 
 -12   2   3       34.92       31.43      9.70 o 
 -11   2   3      988.79      988.25     22.75 o 
 -10   2   3      382.68      358.38     13.50 o 
  -9   2   3       34.27       24.67      7.49 o 
  -8   2   3     1079.53     1089.21     21.88 o 
  -7   2   3      661.13      626.30     13.88 o 
  -6   2   3     2160.87     2107.94     29.44 o 
  -5   2   3     1609.56     1622.85     19.79 o 
  -4   2   3     2972.51     2900.01     40.58 o 
  -3   2   3       12.89       36.00      3.81 o 
  -2   2   3     5077.21     5142.73     70.92 o 
  -1   2   3    37232.32    37018.63    929.32 o 
   0   2   3     1842.06     1982.71     29.38 o 
   1   2   3        8.69       97.60     11.86 o 
   2   2   3     2402.58     2450.13     39.78 o 
   3   2   3      262.77      243.27      5.15 o 
   4   2   3     4436.00     4445.64     44.39 o 
   5   2   3     3459.62     3303.23     42.85 o 
   6   2   3     1294.36     1284.77     26.35 o 
   7   2   3       18.97       20.56      8.01 o 
   8   2   3      936.34      886.79     23.79 o 
   9   2   3     1464.89     1477.43     33.27 o 
  10   2   3      136.68      131.03     23.26 o 
  11   2   3        6.57      -23.98     37.13 o 
 -12   3   3      135.81      147.83     12.99 o 
 -11   3   3      589.62      585.51     17.42 o 
 -10   3   3       44.68       44.53      8.71 o 
  -9   3   3     2296.13     2210.48     40.65 o 
  -8   3   3     1790.19     1802.33     31.80 o 
  -7   3   3      507.90      559.77     14.45 o 
  -6   3   3     2135.13     2166.92     32.56 o 
  -5   3   3       19.53       19.56      2.27 o 
  -4   3   3     4183.72     4412.42     54.79 o 
  -3   3   3      439.76      429.99     10.53 o 
  -2   3   3     1309.86     1368.28     27.14 o 
  -1   3   3    13173.47    14236.07    435.82 o 
   0   3   3     1600.11     1791.94     29.96 o 
   1   3   3     9001.74     9589.30    123.94 o 
   2   3   3      227.60      228.68      5.00 o 
   3   3   3     5665.72     5750.65     58.52 o 
   4   3   3     2042.44     2028.11     26.44 o 
   5   3   3      791.32      742.44     15.91 o 
   6   3   3     1608.30     1561.18     30.64 o 
   7   3   3      195.51      207.71     13.64 o 
   8   3   3       94.17       84.72      9.84 o 
   9   3   3      199.47      197.72     12.79 o 
  10   3   3       68.14       40.46     15.20 o 
 -12   4   3       49.44       49.43     14.17 o 
 -11   4   3       79.78       78.13     11.43 o 
 -10   4   3     1224.79     1212.43     28.93 o 
  -9   4   3     2919.96     2835.96     53.57 o 
  -8   4   3      153.22      153.35      9.03 o 
  -7   4   3      774.57      721.03     16.83 o 
  -6   4   3     4237.35     4242.63     64.12 o 
  -5   4   3     3837.59     3878.41     55.74 o 
  -4   4   3     2381.52     2547.84     46.57 o 
  -3   4   3      790.60      824.21     13.40 o 
  -2   4   3     1457.95     1811.84     38.73 o 
  -1   4   3     2450.60     2738.14     57.56 o 
   0   4   3    11573.27    12264.80    210.35 o 
   1   4   3     9743.88     9606.00    127.16 o 
   2   4   3      879.79      852.15     11.15 o 
   3   4   3      458.31      456.54      8.38 o 
   4   4   3     2421.51     2334.85     29.93 o 
   5   4   3     1658.27     1569.65     26.50 o 
   6   4   3      147.55      186.94     16.64 o 
   7   4   3       82.54       80.56      9.51 o 
   8   4   3       17.41       12.48      8.97 o 
   9   4   3        0.56       11.08      9.71 o 
  10   4   3      234.74      261.46     19.21 o 
 -12   5   3       76.87       65.78     13.75 o 
 -11   5   3      347.64      358.72     16.24 o 
 -10   5   3       70.46       50.85     10.52 o 
  -9   5   3     1645.90     1607.68     34.44 o 
  -8   5   3      383.94      367.78     15.23 o 
  -7   5   3      433.58      477.72     16.11 o 
  -6   5   3      468.01      452.10     15.16 o 
  -5   5   3     1820.88     1849.70     35.75 o 
  -4   5   3     2640.41     2684.54     46.81 o 
  -3   5   3       15.02       25.56      3.40 o 
  -2   5   3     8010.22     8301.18    166.88 o 
  -1   5   3     9732.95    10158.28    134.70 o 
   0   5   3       14.14       68.70     16.25 o 
   1   5   3     5592.86     5756.14     87.20 o 
   2   5   3      505.62      469.04      8.41 o 
   3   5   3      209.63      193.59      6.36 o 
   4   5   3       21.61       16.00      4.97 o 
   5   5   3     2022.55     1874.85     34.93 o 
   6   5   3      731.42      722.15     28.46 o 
   7   5   3      122.66      140.54     10.90 o 
   8   5   3     1620.04     1712.70     45.41 o 
   9   5   3      331.72      370.69     16.74 o 
 -12   6   3        7.29       26.95     19.62 o 
 -11   6   3        7.83       16.82     12.56 o 
 -10   6   3      593.02      598.51     19.99 o 
  -9   6   3       88.09       95.47     10.38 o 
  -8   6   3      512.38      523.88     18.50 o 
  -7   6   3      299.22      295.07     12.89 o 
  -6   6   3       10.55       16.58     10.39 o 
  -5   6   3       94.43       85.39      6.83 o 
  -4   6   3     5334.18     5377.78     75.59 o 
  -3   6   3     7460.78     7870.77    109.93 o 
  -2   6   3       26.32       45.24      4.85 o 
  -1   6   3      545.12      593.37     15.50 o 
   0   6   3      742.74      781.04     19.89 o 
   1   6   3      698.76      721.33     14.22 o 
   2   6   3     1439.61     1431.22     23.94 o 
   3   6   3     3314.99     3111.33     41.13 o 
   4   6   3       85.58       90.72      7.11 o 
   5   6   3      710.35      686.54     18.25 o 
   6   6   3      670.47      681.37     37.62 o 
   7   6   3      178.48      198.86     11.82 o 
   8   6   3        3.06       -2.65     14.74 o 
   9   6   3        0.46        4.97     24.97 o 
 -12   7   3        8.64       26.54     13.18 o 
 -11   7   3       59.61       89.07     14.05 o 
 -10   7   3      450.37      418.71     21.10 o 
  -9   7   3     1755.62     1745.97     44.19 o 
  -8   7   3        0.69        8.28      9.90 o 
  -7   7   3     3852.66     3822.93     81.57 o 
  -6   7   3     4782.91     4684.30    131.72 o 
  -5   7   3      959.15      907.82     32.41 o 
  -4   7   3      354.04      334.46     12.46 o 
  -3   7   3       62.51       79.47      7.13 o 
  -2   7   3      678.73      717.41     23.14 o 
  -1   7   3      132.37      152.90      7.49 o 
   0   7   3     8887.70     8964.02    133.77 o 
   1   7   3     8948.12     8619.33    116.34 o 
   2   7   3      186.24      193.05      8.34 o 
   3   7   3     4638.96     4453.80     69.64 o 
   4   7   3     3681.32     3497.08     56.74 o 
   5   7   3        4.87        1.95      9.80 o 
   6   7   3      217.35      214.04     14.35 o 
   7   7   3      118.22      134.64     13.54 o 
   8   7   3        9.83       15.82     11.81 o 
 -12   8   3      239.55      263.76     17.51 o 
 -11   8   3      367.28      392.67     20.29 o 
 -10   8   3        0.61       11.03     11.21 o 
  -9   8   3      638.66      635.44     23.71 o 
  -8   8   3      543.63      542.50     21.56 o 
  -7   8   3       58.60       42.34     13.68 o 
  -6   8   3       24.08       27.91     11.78 o 
  -5   8   3      213.23      229.95     15.51 o 
  -4   8   3      150.95      151.25     12.27 o 
  -3   8   3      964.67      929.81     19.35 o 
  -2   8   3     1697.11     1659.20     38.94 o 
  -1   8   3      916.78      984.42     48.54 o 
   0   8   3      424.29      434.99     16.98 o 
   1   8   3     1530.72     1564.07     42.68 o 
   2   8   3       87.76      101.65      8.09 o 
   3   8   3      167.92      167.26     15.89 o 
   4   8   3       78.46       80.30     16.60 o 
   5   8   3       49.68       33.07     10.95 o 
   6   8   3       74.24      103.07     14.09 o 
   7   8   3        6.17        7.03     11.46 o 
   8   8   3      103.02      116.30     15.88 o 
 -12   9   3      165.12      196.96     28.97 o 
 -11   9   3      666.38      706.42     25.65 o 
 -10   9   3      169.25      209.25     37.80 o 
  -9   9   3       19.99       16.02     11.61 o 
  -8   9   3      375.81      381.79     19.42 o 
  -7   9   3     2269.34     2200.81     70.30 o 
  -6   9   3       64.70       68.71     13.43 o 
  -5   9   3     5191.72     4951.42    137.69 o 
  -4   9   3     9813.96     9198.91    246.77 o 
  -3   9   3       32.13       27.96      7.90 o 
  -2   9   3     1422.95     1354.79     40.93 o 
  -1   9   3     2142.96     2171.67     49.88 o 
   0   9   3        6.95       22.32      8.52 o 
   1   9   3       34.33       19.02      6.86 o 
   2   9   3     2351.59     2352.23     44.99 o 
   3   9   3     1375.75     1386.64     43.53 o 
   4   9   3      308.15      337.68     16.55 o 
   5   9   3     1233.54     1258.12     69.61 o 
   6   9   3      660.45      683.23     23.83 o 
   7   9   3        3.53        8.93     13.25 o 
 -11  10   3       33.31       39.35     15.62 o 
 -10  10   3       29.89       28.44     11.94 o 
  -9  10   3       84.58      103.34     12.88 o 
  -8  10   3        3.43        4.44     13.55 o 
  -7  10   3      299.57      299.57     21.98 o 
  -6  10   3        4.92        9.78     11.87 o 
  -5  10   3      372.55      385.38     22.05 o 
  -4  10   3       32.76       36.31     11.06 o 
  -3  10   3        5.73        4.81      5.90 o 
  -2  10   3     1316.71     1258.48     32.55 o 
  -1  10   3      495.51      485.33     18.55 o 
   0  10   3      620.69      628.08     21.78 o 
   1  10   3       16.25       18.58      7.69 o 
   2  10   3      133.60      144.11     10.16 o 
   3  10   3       40.82       31.92     11.88 o 
   4  10   3      138.16      159.56     15.61 o 
   5  10   3      253.88      243.94     19.17 o 
   6  10   3        6.49       -6.04     13.06 o 
 -11  11   3       17.44       14.80     11.50 o 
 -10  11   3      370.37      384.19     19.63 o 
  -9  11   3     1373.73     1383.00     37.79 o 
  -8  11   3       44.40       34.31     16.09 o 
  -7  11   3       47.37       34.52     14.51 o 
  -6  11   3       24.50       36.34     13.10 o 
  -5  11   3      495.56      443.70     24.29 o 
  -4  11   3      162.11      154.60     14.74 o 
  -3  11   3     2788.11     2656.38     55.34 o 
  -2  11   3     2201.61     2147.16     39.74 o 
  -1  11   3      534.77      532.70     20.02 o 
   0  11   3     1110.34     1112.00     31.54 o 
   1  11   3     1249.78     1207.06     27.40 o 
   2  11   3        2.56       -4.41      7.99 o 
   3  11   3       72.11       61.45     15.25 o 
   4  11   3       66.96       77.75     23.53 o 
   5  11   3      163.56      154.04     18.96 o 
   6  11   3        0.36        0.00     15.77 o 
 -11  12   3       41.65        6.69     16.23 o 
 -10  12   3      215.82      234.44     16.23 o 
  -9  12   3      127.59      113.28     18.14 o 
  -8  12   3      107.44       99.62     18.79 o 
  -7  12   3       88.93       96.33     17.18 o 
  -6  12   3      119.83      127.82     16.28 o 
  -5  12   3       34.83       28.17     12.92 o 
  -4  12   3        7.46        9.59     11.73 o 
  -3  12   3      272.62      268.16     19.74 o 
  -2  12   3      131.49      123.57      9.10 o 
  -1  12   3       11.93        8.26     11.44 o 
   0  12   3     1127.17     1148.06     32.63 o 
   1  12   3      352.05      340.31     14.72 o 
   2  12   3       16.63       29.21     12.34 o 
   3  12   3      134.09      152.81     15.35 o 
   4  12   3       13.17        8.70     15.54 o 
   5  12   3        7.71       11.99     15.86 o 
 -10  13   3      293.56      340.50     26.30 o 
  -9  13   3      160.88      168.43     15.26 o 
  -8  13   3      837.23      829.10     37.93 o 
  -7  13   3     1020.79      962.42     40.56 o 
  -6  13   3      158.52      181.43     18.88 o 
  -5  13   3      117.31      112.81     15.98 o 
  -4  13   3      128.44      131.88     15.64 o 
  -3  13   3       14.78        5.53     12.30 o 
  -2  13   3       11.53       12.14      8.52 o 
  -1  13   3      230.68      221.70     11.08 o 
   0  13   3      893.82      944.59     24.05 o 
   1  13   3      114.94      130.93     16.98 o 
   2  13   3      408.76      413.93     22.02 o 
   3  13   3      446.21      483.45     29.75 o 
   4  13   3       10.75       10.98     15.96 o 
  -9  14   3       68.15       91.57     19.71 o 
  -8  14   3      571.12      579.51     32.43 o 
  -7  14   3      431.98      455.26     28.71 o 
  -6  14   3        3.87       16.01     14.26 o 
  -5  14   3      551.66      600.52     29.88 o 
  -4  14   3      670.57      636.99     30.49 o 
  -3  14   3       49.46       59.81     14.67 o 
  -2  14   3       12.95       22.71     13.48 o 
  -1  14   3       41.34       50.10      9.00 o 
   0  14   3        0.36        6.93      7.48 o 
   1  14   3      404.45      401.97     25.80 o 
   2  14   3      858.66      897.60     40.82 o 
  -8  15   3       57.24       38.97     17.25 o 
  -7  15   3       46.91       17.45     16.53 o 
  -6  15   3       98.88       91.45     17.44 o 
  -5  15   3      541.87      521.52     28.53 o 
  -4  15   3      199.98      167.04     18.32 o 
  -3  15   3      293.69      339.40     23.90 o 
  -2  15   3      225.95      226.20     19.76 o 
  -1  15   3        1.96       -5.54     13.91 o 
   0  15   3      275.40      318.68     25.46 o 
   1  15   3        0.26       -0.95     16.81 o 
  -6  16   3      168.32      197.18     21.05 o 
  -5  16   3        4.80       -2.75     14.48 o 
  -4  16   3       62.14       84.04     16.87 o 
  -3  16   3      324.78      325.70     23.08 o 
  -2  16   3      306.47      356.24     24.63 o 
   2 -18   4       21.99       33.20     20.57 o 
   3 -18   4       50.55       40.14     21.24 o 
   4 -18   4       37.81       15.98     21.41 o 
  -1 -17   4      250.44      317.09     24.84 o 
   0 -17   4       24.99        8.28     17.86 o 
   1 -17   4      150.99      125.17     21.92 o 
   2 -17   4      557.71      571.31     36.51 o 
   3 -17   4      207.90      229.27     25.56 o 
   4 -17   4       19.62       15.41     19.68 o 
   5 -17   4      164.36      143.34     24.33 o 
   6 -17   4        7.84        1.88     19.73 o 
  -3 -16   4       45.00       37.80     16.80 o 
  -2 -16   4       10.42       14.42     15.96 o 
  -1 -16   4      107.40      101.63     14.68 o 
   0 -16   4      325.74      304.27     18.96 o 
   1 -16   4      177.89      185.33     23.27 o 
   2 -16   4        8.42      -11.04     18.54 o 
   3 -16   4       15.26        5.24     20.13 o 
   4 -16   4      142.63      112.71     22.75 o 
   5 -16   4       25.66       53.38     20.82 o 
   6 -16   4      210.52      233.61     24.90 o 
   7 -16   4      209.49      197.31     23.52 o 
   8 -16   4        7.66       10.10     16.50 o 
  -4 -15   4      106.77       95.07     17.61 o 
  -3 -15   4      661.20      721.22     25.94 o 
  -2 -15   4       16.07       12.45     12.38 o 
  -1 -15   4       28.66       18.24     13.19 o 
   0 -15   4      110.48      108.93     16.72 o 
   1 -15   4       86.95       86.19     16.61 o 
   2 -15   4      244.23      215.13     23.05 o 
   3 -15   4       38.01       46.73     20.71 o 
   4 -15   4      637.00      703.33     39.73 o 
   5 -15   4      355.54      358.21     28.49 o 
   6 -15   4      324.32      303.03     26.86 o 
   7 -15   4      363.91      361.79     28.10 o 
   8 -15   4        0.37        7.55     16.86 o 
   9 -15   4      234.00      245.07     22.11 o 
  -5 -14   4       61.18       80.71     20.46 o 
  -4 -14   4      601.89      659.56     24.38 o 
  -3 -14   4      116.35      146.32     11.86 o 
  -2 -14   4      287.87      279.66     14.04 o 
  -1 -14   4        7.84        9.40      9.43 o 
   0 -14   4       24.53       26.17      9.82 o 
   1 -14   4      570.21      557.10     21.84 o 
   2 -14   4      644.65      572.59     34.10 o 
   3 -14   4      944.02      904.50     42.77 o 
   4 -14   4        0.32      -12.22     18.16 o 
   5 -14   4      439.17      405.12     29.56 o 
   6 -14   4      634.25      692.15     36.47 o 
   7 -14   4      297.10      296.51     24.64 o 
   8 -14   4      124.74      126.09     19.66 o 
   9 -14   4      138.47      149.12     19.03 o 
  -6 -13   4      199.38      246.83     25.29 o 
  -5 -13   4       69.48       60.45     11.95 o 
  -4 -13   4      268.34      288.11     12.84 o 
  -3 -13   4      341.72      360.23     14.26 o 
  -2 -13   4       32.81       31.17      9.77 o 
  -1 -13   4      356.07      330.57     20.08 o 
   0 -13   4       87.05      104.19     10.90 o 
   1 -13   4      358.18      367.70     17.27 o 
   2 -13   4      924.75      908.62     23.59 o 
   3 -13   4      294.33      283.57     25.21 o 
   4 -13   4     1638.73     1673.14     63.17 o 
   5 -13   4      380.28      364.53     28.46 o 
   6 -13   4      318.67      320.66     25.13 o 
   7 -13   4      526.93      448.69     30.84 o 
   8 -13   4       40.99       35.30     16.70 o 
   9 -13   4      325.54      329.55     26.26 o 
  10 -13   4       44.89       48.81     16.46 o 
  -7 -12   4      304.43      379.91     39.05 o 
  -6 -12   4       57.64       59.96     12.84 o 
  -5 -12   4      126.09      144.34      9.59 o 
  -4 -12   4      163.73      165.91     10.18 o 
  -3 -12   4     1250.14     1239.16     25.75 o 
  -2 -12   4     1230.99     1187.37     28.74 o 
  -1 -12   4      467.65      476.72     17.72 o 
   0 -12   4      558.18      489.95     17.83 o 
   1 -12   4       26.32       25.95     10.16 o 
   2 -12   4      316.46      325.48     14.45 o 
   3 -12   4     2120.87     1997.81     48.46 o 
   4 -12   4     1159.79     1213.97     49.76 o 
   5 -12   4      258.67      215.86     22.33 o 
   6 -12   4      788.18      762.40     38.19 o 
   7 -12   4      788.05      806.61     37.41 o 
   8 -12   4      170.85      176.19     19.27 o 
   9 -12   4      109.43      117.51     17.23 o 
  10 -12   4      112.67      104.76     16.83 o 
  -8 -11   4      103.05      102.89     17.27 o 
  -7 -11   4        1.86       -7.46     18.69 o 
  -6 -11   4      606.48      663.97     23.87 o 
  -5 -11   4        8.21       14.56      7.24 o 
  -4 -11   4      941.24      937.99     19.43 o 
  -3 -11   4     1276.24     1209.69     43.34 o 
  -2 -11   4      305.00      308.62     14.23 o 
  -1 -11   4     2307.90     2232.92     45.28 o 
   0 -11   4      225.01      240.94     10.76 o 
   1 -11   4      181.56      186.50     11.42 o 
   2 -11   4       49.62       42.10      8.51 o 
   3 -11   4      756.65      799.86     18.24 o 
   4 -11   4     1499.57     1454.33     30.48 o 
   5 -11   4      237.71      263.70     16.32 o 
   6 -11   4     2607.03     2613.65     86.97 o 
   7 -11   4     1852.59     1792.63     63.87 o 
   8 -11   4       95.42       81.89     17.09 o 
   9 -11   4      605.19      582.64     31.59 o 
  10 -11   4       93.51       74.64     16.36 o 
  11 -11   4        1.32        8.50     15.27 o 
  -8 -10   4       82.18      100.30     16.23 o 
  -7 -10   4      154.70      181.03     14.88 o 
  -6 -10   4      230.81      249.01     12.42 o 
  -5 -10   4      116.99      129.02      8.60 o 
  -4 -10   4       50.70       50.95      7.35 o 
  -3 -10   4       24.33       28.35      7.74 o 
  -2 -10   4      282.43      288.44     11.47 o 
  -1 -10   4     2671.57     2507.38     45.84 o 
   0 -10   4      660.02      626.03     17.60 o 
   1 -10   4      203.22      187.16      9.36 o 
   2 -10   4       96.00      103.59     11.70 o 
   3 -10   4      206.74      231.24     16.89 o 
   4 -10   4     1316.62     1300.67     28.32 o 
   5 -10   4       22.24       37.66     10.96 o 
   6 -10   4      255.28      295.18     16.41 o 
   7 -10   4       60.68       83.63     12.48 o 
   8 -10   4       67.22       64.34     16.60 o 
   9 -10   4       72.25       78.87     16.17 o 
  10 -10   4        2.04       -4.47     14.90 o 
  11 -10   4       22.11       18.02     15.48 o 
  -9  -9   4      324.51      335.20     21.28 o 
  -8  -9   4      519.69      563.86     25.42 o 
  -7  -9   4       67.44       86.11     10.11 o 
  -6  -9   4      394.51      406.94     14.94 o 
  -5  -9   4      188.24      195.74      9.09 o 
  -4  -9   4        1.85       -0.47      6.10 o 
  -3  -9   4      243.08      227.39     10.18 o 
  -2  -9   4     4767.34     4729.17     60.22 o 
  -1  -9   4     4323.28     4392.90     49.40 o 
   0  -9   4      209.16      225.26      6.59 o 
   1  -9   4     7488.34     7432.21     86.04 o 
   2  -9   4     8676.73     8691.93     96.58 o 
   3  -9   4      704.76      703.80     19.24 o 
   4  -9   4     2306.84     2287.60     62.41 o 
   5  -9   4        1.16        5.08     14.21 o 
   6  -9   4      153.34      170.50      9.86 o 
   7  -9   4      318.87      317.00     18.09 o 
   8  -9   4     3888.57     3486.36    110.23 o 
   9  -9   4     1459.99     1316.89     49.91 o 
  10  -9   4      243.82      219.68     19.80 o 
  11  -9   4      987.39      893.21     38.94 o 
  -9  -8   4      152.33      170.32     14.78 o 
  -8  -8   4       61.71       42.69     12.06 o 
  -7  -8   4       92.78       98.24      9.95 o 
  -6  -8   4       35.89       37.04      8.55 o 
  -5  -8   4      112.98      118.27      6.65 o 
  -4  -8   4      164.48      159.95      6.77 o 
  -3  -8   4      400.80      387.93      7.80 o 
  -2  -8   4       73.34       74.77      4.24 o 
  -1  -8   4        0.86        0.39      2.86 o 
   0  -8   4      227.35      227.17      5.77 o 
   1  -8   4      324.72      344.15     10.57 o 
   2  -8   4      221.56      246.62      6.46 o 
   3  -8   4       10.96       14.18      3.93 o 
   4  -8   4      154.57      165.96     10.56 o 
   5  -8   4        0.60       -4.97      7.10 o 
   6  -8   4        1.06       -5.15      7.07 o 
   7  -8   4       25.68       27.58     11.43 o 
   8  -8   4      153.08      134.73     17.35 o 
   9  -8   4        1.94       -8.55     14.45 o 
  10  -8   4       50.17       57.69     16.45 o 
  11  -8   4        8.51        5.22     14.02 o 
 -10  -7   4       10.90        9.09     14.14 o 
  -9  -7   4       55.19       63.12     14.58 o 
  -8  -7   4        2.08       -5.31      8.47 o 
  -7  -7   4     2637.72     2599.07     45.76 o 
  -6  -7   4     3578.29     3500.26     45.66 o 
  -5  -7   4      557.69      552.95      9.70 o 
  -4  -7   4     7458.11     7130.55     74.01 o 
  -3  -7   4     1891.75     1867.03     21.08 o 
  -2  -7   4       34.71       47.06      3.48 o 
  -1  -7   4       18.87       21.78      3.10 o 
   0  -7   4     4967.58     4967.15     52.83 o 
   1  -7   4     4772.01     4781.89     58.44 o 
   2  -7   4      337.91      342.64      8.10 o 
   3  -7   4    18868.90    18611.85    194.11 o 
   4  -7   4     7446.77     7423.85     83.01 o 
   5  -7   4      264.47      288.80     12.05 o 
   6  -7   4     3586.83     3429.35     53.77 o 
   7  -7   4      171.63      190.34     15.82 o 
   8  -7   4        8.21        5.95     14.12 o 
   9  -7   4      227.42      211.64     19.84 o 
  10  -7   4     1204.26     1075.95     44.55 o 
  11  -7   4      409.78      375.44     26.42 o 
 -10  -6   4       88.84       75.74     15.25 o 
  -9  -6   4       59.94       47.33     13.00 o 
  -8  -6   4        0.62        2.92      6.50 o 
  -7  -6   4      158.64      159.62      7.50 o 
  -6  -6   4       26.30       31.26      5.39 o 
  -5  -6   4       92.85       98.58      4.35 o 
  -4  -6   4        4.72        7.23      3.18 o 
  -3  -6   4       84.18       77.19      3.29 o 
  -2  -6   4        7.17        4.55      2.52 o 
  -1  -6   4        1.29        8.00      2.64 o 
   0  -6   4      343.62      362.08      7.64 o 
   1  -6   4     1386.59     1348.74     16.14 o 
   2  -6   4      461.04      453.83      8.84 o 
   3  -6   4       69.07       89.50      4.87 o 
   4  -6   4        0.05       13.92      3.70 o 
   5  -6   4      525.93      567.31     17.40 o 
   6  -6   4       25.62       32.53      6.47 o 
   7  -6   4      336.98      357.72     12.70 o 
   8  -6   4      413.55      415.86     20.64 o 
   9  -6   4        0.52       -4.75     14.78 o 
  10  -6   4      353.04      365.81     26.89 o 
  11  -6   4      164.73      138.65     18.76 o 
  12  -6   4        1.94       -0.99     14.83 o 
 -11  -5   4      313.80      349.31     20.97 o 
 -10  -5   4      250.38      288.85     18.69 o 
  -9  -5   4       16.93        9.43      8.85 o 
  -8  -5   4       85.98       85.07      6.74 o 
  -7  -5   4       46.62       48.23      5.67 o 
  -6  -5   4       89.27       86.79      5.78 o 
  -5  -5   4     5586.02     5454.04     67.00 o 
  -4  -5   4    12361.65    11989.79    116.23 o 
  -3  -5   4       99.05      106.52      3.41 o 
  -2  -5   4    16927.16    17006.33    161.12 o 
  -1  -5   4    10326.57    10324.45    111.00 o 
   0  -5   4     1672.27     1804.20     19.85 o 
   1  -5   4      863.44      875.74     13.35 o 
   2  -5   4      465.47      447.88      8.22 o 
   3  -5   4     1133.36     1180.46     17.68 o 
   4  -5   4     1551.38     1671.38     18.59 o 
   5  -5   4     8938.37     8824.53     83.24 o 
   6  -5   4     6431.78     6170.37     82.28 o 
   7  -5   4       15.37       20.82      7.08 o 
   8  -5   4     1809.14     1682.36     35.07 o 
   9  -5   4      968.00      939.54     42.87 o 
  10  -5   4        7.95        0.47     11.72 o 
  11  -5   4       27.91        5.21     15.44 o 
  12  -5   4       79.66       53.24     16.32 o 
 -11  -4   4       19.26       16.83     13.71 o 
 -10  -4   4       54.14       40.78      8.67 o 
  -9  -4   4        6.39        3.51      6.50 o 
  -8  -4   4      179.58      181.81      8.22 o 
  -7  -4   4      526.78      514.14     12.28 o 
  -6  -4   4       36.87       36.04      4.91 o 
  -5  -4   4        5.38       13.22      4.36 o 
  -4  -4   4       22.50       26.42      3.56 o 
  -3  -4   4     3636.09     3804.94     37.26 o 
  -2  -4   4      458.42      429.20      6.17 o 
  -1  -4   4     3353.46     3404.72     40.80 o 
   0  -4   4        8.58       13.88      2.39 o 
   1  -4   4       28.74       49.72      3.67 o 
   2  -4   4     4546.61     4811.41     52.36 o 
   3  -4   4     2868.24     2868.01     32.44 o 
   4  -4   4      865.75      895.60     12.76 o 
   5  -4   4       96.30      110.68      7.21 o 
   6  -4   4       51.05       65.35      6.31 o 
   7  -4   4      622.97      576.38     15.27 o 
   8  -4   4      999.07      927.24     23.51 o 
   9  -4   4      406.28      355.54     14.26 o 
  10  -4   4       66.37       49.10     13.34 o 
  11  -4   4       22.00       27.79     12.47 o 
 -11  -3   4        4.46        1.03      9.53 o 
 -10  -3   4      769.64      767.55     18.93 o 
  -9  -3   4     2326.23     2229.73     37.60 o 
  -8  -3   4      553.97      513.75     12.50 o 
  -7  -3   4     1613.24     1478.55     21.98 o 
  -6  -3   4     2880.37     2799.80     36.56 o 
  -5  -3   4      779.36      797.09     13.31 o 
  -4  -3   4      177.84      201.17      5.15 o 
  -3  -3   4     2218.87     2306.16     26.60 o 
  -2  -3   4     9859.54    10136.53    135.99 o 
  -1  -3   4     1494.89     1777.81     24.85 o 
   0  -3   4     9103.25     8957.69    106.11 o 
   1  -3   4    10653.80    10528.67    114.82 o 
   2  -3   4      125.92      156.44      4.83 o 
   3  -3   4     1184.31     1053.85     12.86 o 
   4  -3   4     1429.88     1520.72     17.27 o 
   5  -3   4      864.62      906.14     12.79 o 
   6  -3   4      624.22      628.08     16.30 o 
   7  -3   4      126.33      119.40     13.93 o 
   8  -3   4     3433.88     3280.76     52.74 o 
   9  -3   4       20.07        9.34      8.55 o 
  10  -3   4      765.59      743.24     28.04 o 
  11  -3   4      224.36      195.30     39.62 o 
 -12  -2   4      107.56      129.98     16.02 o 
 -11  -2   4      250.70      269.62     10.44 o 
 -10  -2   4      155.02      162.65      8.85 o 
  -9  -2   4       45.04       28.87      7.34 o 
  -8  -2   4      120.45      110.82      7.59 o 
  -7  -2   4     1220.30     1130.69     19.93 o 
  -6  -2   4     3156.87     3096.00     41.03 o 
  -5  -2   4     1534.07     1558.19     19.35 o 
  -4  -2   4      814.74      863.33     11.34 o 
  -3  -2   4      423.42      405.47      7.86 o 
  -2  -2   4     4825.14     4982.19     70.65 o 
  -1  -2   4    16948.43    16803.47    205.30 o 
   0  -2   4    20234.79    20861.31    260.11 o 
   1  -2   4       73.34       95.57      5.34 o 
   2  -2   4      749.19      854.85     12.32 o 
   3  -2   4     4521.15     4568.82     46.09 o 
   4  -2   4     6390.07     6607.49     69.07 o 
   5  -2   4     1543.05     1513.90     20.40 o 
   6  -2   4     2320.43     2342.83     37.17 o 
   7  -2   4       81.30       74.40      9.39 o 
   8  -2   4     1529.25     1428.54     31.94 o 
   9  -2   4      922.94      879.08     26.82 o 
  10  -2   4      502.43      446.86     22.51 o 
  11  -2   4      198.85      185.29     16.43 o 
 -12  -1   4       29.30       18.19     10.74 o 
 -11  -1   4       24.48       18.49      8.39 o 
 -10  -1   4      640.04      643.07     32.35 o 
  -9  -1   4      161.60      160.32     11.10 o 
  -8  -1   4      258.67      249.38      9.78 o 
  -7  -1   4     3866.43     3694.91     52.83 o 
  -6  -1   4     1144.00     1161.72     17.12 o 
  -5  -1   4     3834.92     3803.37     42.94 o 
  -4  -1   4     6113.77     6415.53     65.57 o 
  -3  -1   4       45.60       37.67      4.86 o 
  -2  -1   4     4602.25     4663.22     66.02 o 
  -1  -1   4      740.61      780.05     11.88 o 
   0  -1   4    21209.33    21194.53    366.61 o 
   1  -1   4     1373.62     1376.50     28.33 o 
   2  -1   4     2373.89     2476.69     30.97 o 
   3  -1   4     7601.76     7810.52     76.21 o 
   4  -1   4      440.81      469.56      9.17 o 
   5  -1   4     6002.58     5847.97     76.40 o 
   6  -1   4      919.25      874.46     20.02 o 
   7  -1   4     1756.61     1670.96     35.77 o 
   8  -1   4     1274.00     1211.79     32.06 o 
   9  -1   4       51.99       38.02      9.59 o 
  10  -1   4      764.83      697.63     27.94 o 
  11  -1   4       29.47       25.89     13.17 o 
 -12   0   4       20.94       18.31     11.48 o 
 -11   0   4      293.33      308.26     12.89 o 
 -10   0   4     1441.41     1436.19     27.59 o 
  -9   0   4      447.13      420.28     13.50 o 
  -8   0   4      197.59      192.87      8.46 o 
  -7   0   4      834.88      836.63     19.82 o 
  -6   0   4     1276.64     1209.96     18.62 o 
  -5   0   4     8331.46     8469.54     86.20 o 
  -4   0   4     6705.43     6898.10     77.68 o 
  -3   0   4      523.80      555.86     18.24 o 
  -2   0   4       74.99       65.27      4.27 o 
  -1   0   4      818.56      880.57     15.59 o 
   0   0   4    31564.85    30866.62    397.80 o 
   1   0   4     7087.27     7413.84    115.19 o 
   2   0   4      855.04      881.22     14.51 o 
   3   0   4      905.44     1053.62     15.23 o 
   4   0   4     1853.70     1774.08     18.82 o 
   5   0   4     5946.61     5735.82     63.49 o 
   6   0   4     1539.91     1499.47     46.82 o 
   7   0   4     1160.72     1131.13     31.69 o 
   8   0   4       47.28       45.61      9.64 o 
   9   0   4      413.17      379.11     16.16 o 
  10   0   4      473.26      478.97     23.50 o 
  11   0   4       29.19       34.54     17.76 o 
 -12   1   4      275.33      285.80     15.03 o 
 -11   1   4        1.56       -6.05      8.33 o 
 -10   1   4      632.65      623.18     16.96 o 
  -9   1   4      321.92      309.65     11.47 o 
  -8   1   4      627.29      612.36     15.34 o 
  -7   1   4     2586.42     2471.25     36.68 o 
  -6   1   4      317.80      369.76      9.02 o 
  -5   1   4     2415.66     2386.88     24.48 o 
  -4   1   4     2918.96     2979.02     44.15 o 
  -3   1   4     3412.82     3825.24     48.83 o 
  -2   1   4     2236.01     2295.05     39.70 o 
  -1   1   4     8924.45     9681.66    121.89 o 
   0   1   4    10659.87    11014.33    129.10 o 
   1   1   4      716.52      717.42     12.63 o 
   2   1   4     5065.53     4922.81     59.97 o 
   3   1   4    12465.70    12385.42    122.64 o 
   4   1   4      601.73      579.58     11.40 o 
   5   1   4     1271.39     1276.35     20.04 o 
   6   1   4      145.61      160.16     28.28 o 
   7   1   4      197.26      184.57     11.28 o 
   8   1   4       21.78       15.59      9.36 o 
   9   1   4      699.55      676.69     20.92 o 
  10   1   4      754.61      740.99     29.35 o 
  11   1   4       10.13       15.27     14.14 o 
 -12   2   4        6.17       10.52     11.61 o 
 -11   2   4        9.84        7.08      8.75 o 
 -10   2   4      330.07      323.09     15.72 o 
  -9   2   4     1140.00     1160.27     25.81 o 
  -8   2   4     3762.03     3479.55     57.81 o 
  -7   2   4      481.78      480.09     12.15 o 
  -6   2   4      492.15      483.95      9.89 o 
  -5   2   4     1593.44     1584.45     20.26 o 
  -4   2   4     4038.42     4056.27     49.90 o 
  -3   2   4     5170.18     5113.26     72.47 o 
  -2   2   4      177.95      243.55      8.88 o 
  -1   2   4      429.85      478.28      7.56 o 
   0   2   4     3757.23     4182.52     55.06 o 
   1   2   4     5177.75     5337.51     64.61 o 
   2   2   4     5363.83     5500.00     68.10 o 
   3   2   4      714.62      738.66     10.19 o 
   4   2   4       99.11      108.20      5.51 o 
   5   2   4       29.14       16.71      5.20 o 
   6   2   4      332.40      313.40     13.00 o 
   7   2   4      516.17      533.51     16.68 o 
   8   2   4      194.43      185.46     13.73 o 
   9   2   4      100.14      122.02     11.57 o 
  10   2   4       21.02       15.27     15.10 o 
 -12   3   4      734.53      766.98     27.86 o 
 -11   3   4       67.64       50.74     10.42 o 
 -10   3   4       17.27       29.57     12.02 o 
  -9   3   4      143.96      151.70      9.48 o 
  -8   3   4       92.29      111.21      7.97 o 
  -7   3   4     1085.66     1000.37     19.89 o 
  -6   3   4     1742.03     1780.45     25.16 o 
  -5   3   4    12182.12    12140.57    135.20 o 
  -4   3   4     5991.04     6262.78     72.44 o 
  -3   3   4    13083.08    13934.42    193.38 o 
  -2   3   4    13800.11    14443.86    195.24 o 
  -1   3   4      190.21      160.84      5.59 o 
   0   3   4      236.11      247.85      5.83 o 
   1   3   4      210.20      227.14      6.25 o 
   2   3   4     7484.39     7766.84     80.75 o 
   3   3   4      222.18      246.28      9.52 o 
   4   3   4     5848.94     5690.42     66.03 o 
   5   3   4     4866.89     4860.87     60.93 o 
   6   3   4     1036.40      994.63     22.74 o 
   7   3   4     1109.64     1134.70     25.25 o 
   8   3   4      564.80      577.86     17.80 o 
   9   3   4        8.36       22.50     10.29 o 
  10   3   4        7.46       14.91     13.45 o 
 -12   4   4      237.94      278.30     34.00 o 
 -11   4   4       35.24       22.27     10.44 o 
 -10   4   4        0.13       -6.53      9.24 o 
  -9   4   4       29.22       35.80      8.93 o 
  -8   4   4      433.59      427.32     27.31 o 
  -7   4   4      880.36      909.62     18.94 o 
  -6   4   4      555.61      593.47     11.94 o 
  -5   4   4       25.45       42.94     21.80 o 
  -4   4   4      761.25      787.87     18.15 o 
  -3   4   4       37.17       46.25      7.89 o 
  -2   4   4     1853.73     1960.35     46.00 o 
  -1   4   4      271.61      268.79      7.11 o 
   0   4   4      600.38      672.26     15.49 o 
   1   4   4      328.52      293.23      8.31 o 
   2   4   4      225.03      240.46      6.42 o 
   3   4   4     1251.94     1150.16     15.45 o 
   4   4   4        5.77       15.17      4.96 o 
   5   4   4       32.42       29.17      5.53 o 
   6   4   4       36.12       29.69      8.60 o 
   7   4   4       42.51       52.96      9.28 o 
   8   4   4       41.74       35.92      9.33 o 
   9   4   4       14.79       11.82     10.05 o 
 -12   5   4      461.44      499.59     23.07 o 
 -11   5   4      344.11      358.12     16.09 o 
 -10   5   4     2008.06     2100.21     42.46 o 
  -9   5   4     1542.88     1506.41     32.86 o 
  -8   5   4      166.86      170.24     11.42 o 
  -7   5   4     1427.83     1415.46     39.59 o 
  -6   5   4      345.87      350.37     13.14 o 
  -5   5   4      194.27      211.69     11.56 o 
  -4   5   4     5504.65     5528.18     66.56 o 
  -3   5   4    18379.66    18484.89    269.59 o 
  -2   5   4     5081.01     5216.21     86.76 o 
  -1   5   4     6130.78     6433.20     99.11 o 
   0   5   4    12476.18    12260.40    182.64 o 
   1   5   4     3338.08     3365.96     52.88 o 
   2   5   4        4.37        6.76      4.79 o 
   3   5   4       84.66       83.33      5.74 o 
   4   5   4      300.84      303.83      8.98 o 
   5   5   4        0.05       10.51      6.25 o 
   6   5   4     1770.78     1795.39     34.17 o 
   7   5   4     3111.60     3253.22     74.62 o 
   8   5   4      367.71      392.87     19.00 o 
   9   5   4      419.87      464.30     23.17 o 
 -12   6   4        2.39        9.56     19.22 o 
 -11   6   4      295.49      280.14     17.38 o 
 -10   6   4      166.34      200.11     13.06 o 
  -9   6   4        0.80       14.49      9.11 o 
  -8   6   4        6.98       10.69      8.59 o 
  -7   6   4       87.11       84.40      8.93 o 
  -6   6   4      306.30      305.14     15.04 o 
  -5   6   4     1316.89     1308.30     30.54 o 
  -4   6   4        0.70       -1.83      3.95 o 
  -3   6   4       24.51       34.15      5.00 o 
  -2   6   4        0.59        5.34      3.23 o 
  -1   6   4       12.48       23.53      5.49 o 
   0   6   4        6.71        4.91      4.42 o 
   1   6   4      342.32      315.47      9.05 o 
   2   6   4       44.89       45.17      5.66 o 
   3   6   4       60.15       71.52      7.37 o 
   4   6   4      114.93      131.50     11.69 o 
   5   6   4       20.00       18.22     14.24 o 
   6   6   4      119.21       89.73     12.23 o 
   7   6   4      149.83      194.17     15.50 o 
   8   6   4       23.33       24.61     15.42 o 
   9   6   4        3.56       13.96     13.48 o 
 -12   7   4        2.17       18.22     12.30 o 
 -11   7   4      314.66      347.20     18.43 o 
 -10   7   4      160.69      140.84     15.53 o 
  -9   7   4     1402.58     1420.34     37.81 o 
  -8   7   4     6176.80     6001.05    122.65 o 
  -7   7   4     3013.83     2915.55     63.87 o 
  -6   7   4      252.19      288.05     18.73 o 
  -5   7   4     6072.33     5786.52    157.03 o 
  -4   7   4      444.30      437.09     11.34 o 
  -3   7   4        3.12        1.99      5.54 o 
  -2   7   4      749.63      837.96     26.15 o 
  -1   7   4     6090.96     5903.38    121.82 o 
   0   7   4      252.41      234.01     12.38 o 
   1   7   4     4705.43     4499.06     68.95 o 
   2   7   4     7818.76     7892.65    144.12 o 
   3   7   4      949.34      951.03     27.89 o 
   4   7   4       72.13       83.30     10.74 o 
   5   7   4      647.72      630.22     21.82 o 
   6   7   4        1.04        1.76     10.50 o 
   7   7   4       16.90       25.97     11.43 o 
   8   7   4       75.36      100.07     15.64 o 
 -12   8   4       64.41       79.50     21.54 o 
 -11   8   4       31.56       58.37     18.80 o 
 -10   8   4       14.11        9.07     11.26 o 
  -9   8   4       39.08       55.23     11.66 o 
  -8   8   4       91.66       91.05     11.84 o 
  -7   8   4      155.18      163.75     16.52 o 
  -6   8   4      144.83      133.03     13.78 o 
  -5   8   4      544.33      527.56     23.07 o 
  -4   8   4       44.65       49.50      6.91 o 
  -3   8   4        8.39       10.87      6.42 o 
  -2   8   4        3.80       -3.74      6.29 o 
  -1   8   4       21.55       30.64      7.60 o 
   0   8   4     1085.08     1055.70     28.51 o 
   1   8   4      639.70      588.48     20.61 o 
   2   8   4       36.91       45.86      7.05 o 
   3   8   4      130.30      113.05      8.78 o 
   4   8   4      149.13      166.99     13.08 o 
   5   8   4      269.11      268.10     27.65 o 
   6   8   4        8.12       15.20     10.68 o 
   7   8   4      112.02       98.16     15.02 o 
 -12   9   4      310.81      370.56     26.90 o 
 -11   9   4        4.49       -5.29     11.15 o 
 -10   9   4      140.19      141.23     23.58 o 
  -9   9   4      108.90      106.78     12.84 o 
  -8   9   4       11.28       11.23     10.00 o 
  -7   9   4      238.20      221.18     18.53 o 
  -6   9   4     3538.60     3382.91     97.50 o 
  -5   9   4     2505.06     2368.65     69.99 o 
  -4   9   4      480.45      467.45     21.59 o 
  -3   9   4     4700.58     4696.58     98.51 o 
  -2   9   4     1195.34     1231.51     31.15 o 
  -1   9   4        8.63        5.45      7.65 o 
   0   9   4      168.60      165.73     17.38 o 
   1   9   4      718.69      683.72     29.90 o 
   2   9   4       64.07       71.37      8.71 o 
   3   9   4      200.62      203.22     11.45 o 
   4   9   4     1638.93     1692.36     40.24 o 
   5   9   4      959.73      999.41     34.04 o 
   6   9   4      150.41      167.22     41.89 o 
   7   9   4      333.13      396.28     35.63 o 
 -11  10   4        2.40       15.63     12.12 o 
 -10  10   4      135.72      161.16     14.66 o 
  -9  10   4      364.03      369.90     33.71 o 
  -8  10   4      182.79      168.72     18.76 o 
  -7  10   4       42.46       45.38     13.46 o 
  -6  10   4        0.73        9.37     11.79 o 
  -5  10   4       32.03       20.85     11.05 o 
  -4  10   4     1678.95     1505.29     48.01 o 
  -3  10   4     1908.63     1762.48     45.10 o 
  -2  10   4      142.49      166.29     11.18 o 
  -1  10   4       56.61       60.05     25.76 o 
   0  10   4      239.22      234.98     27.03 o 
   1  10   4      832.48      763.87     24.84 o 
   2  10   4      607.05      618.60     18.29 o 
   3  10   4      407.73      398.18     15.17 o 
   4  10   4       44.60       45.84     13.36 o 
   5  10   4       76.52      100.51     23.95 o 
   6  10   4      427.74      434.22     27.46 o 
 -11  11   4      722.75      786.29     37.47 o 
 -10  11   4      496.36      520.52     22.01 o 
  -9  11   4        8.95       19.31     11.28 o 
  -8  11   4      719.88      699.77     34.31 o 
  -7  11   4      224.03      211.69     18.79 o 
  -6  11   4      396.28      356.05     23.41 o 
  -5  11   4       32.19       39.07     11.95 o 
  -4  11   4      718.67      690.41     28.42 o 
  -3  11   4     1472.64     1397.24     32.39 o 
  -2  11   4      882.17      890.34     44.17 o 
  -1  11   4     2340.72     2250.99     52.84 o 
   0  11   4      158.95      138.26     14.52 o 
   1  11   4      215.41      209.63     13.92 o 
   2  11   4      482.32      485.02     16.95 o 
   3  11   4       12.52       27.27     11.89 o 
   4  11   4      429.67      431.31     27.20 o 
   5  11   4        0.22      -14.68     14.68 o 
 -10  12   4        1.35       12.61     11.71 o 
  -9  12   4      113.59      137.30     20.92 o 
  -8  12   4      511.41      486.44     29.92 o 
  -7  12   4      771.55      761.47     35.15 o 
  -6  12   4      334.69      304.84     20.64 o 
  -5  12   4        4.04       15.95     12.05 o 
  -4  12   4      126.79      118.85     14.23 o 
  -3  12   4     1087.67     1015.17     26.20 o 
  -2  12   4     1135.68     1112.45     35.99 o 
  -1  12   4      311.56      333.28     34.78 o 
   0  12   4       44.04       55.93     10.95 o 
   1  12   4      311.96      305.09     23.78 o 
   2  12   4      359.50      369.48     15.80 o 
   3  12   4      303.66      291.49     23.01 o 
   4  12   4       86.97      103.14     17.28 o 
 -10  13   4        3.35       -2.41     16.89 o 
  -9  13   4       56.91       60.08     12.69 o 
  -8  13   4      229.26      198.61     20.75 o 
  -7  13   4       17.54       26.14     14.65 o 
  -6  13   4      604.04      595.65     29.45 o 
  -5  13   4       23.86       25.54     13.75 o 
  -4  13   4      704.74      654.16     29.13 o 
  -3  13   4      404.90      357.31     22.37 o 
  -2  13   4      160.90      165.49     19.16 o 
  -1  13   4     1027.23     1059.20     24.49 o 
   0  13   4       57.85       83.44     12.15 o 
   1  13   4      105.95       95.03     10.44 o 
   2  13   4      167.26      225.96     22.02 o 
   3  13   4      191.27      182.66     20.43 o 
  -9  14   4       22.41       32.60     16.87 o 
  -8  14   4        2.99       -2.91     15.46 o 
  -7  14   4      241.67      249.84     22.09 o 
  -6  14   4      335.78      315.55     22.73 o 
  -5  14   4      584.97      588.13     29.92 o 
  -4  14   4        5.24       12.07     12.56 o 
  -3  14   4      269.99      269.69     20.30 o 
  -2  14   4       34.76       13.39      9.19 o 
  -1  14   4      238.14      254.99     13.15 o 
   0  14   4      128.14      138.24     10.66 o 
   1  14   4      103.96       88.35     17.58 o 
   2  14   4       77.73       95.16     18.55 o 
  -7  15   4        8.87       -0.38     15.14 o 
  -6  15   4      389.12      352.50     25.06 o 
  -5  15   4        0.15        3.59     13.58 o 
  -4  15   4      202.84      199.79     18.80 o 
  -3  15   4        2.59      -11.11     12.97 o 
  -2  15   4      403.31      451.97     26.42 o 
  -1  15   4      488.16      501.01     27.57 o 
   0  15   4       71.91       79.94     11.14 o 
  -5  16   4       29.02       33.36     14.98 o 
  -4  16   4      233.78      264.08     21.45 o 
  -3  16   4        1.41       12.64     14.13 o 
   2 -18   5      110.03       87.89     21.32 o 
   3 -18   5      429.68      434.43     34.80 o 
   4 -18   5       66.94       65.37     21.55 o 
  -1 -17   5       46.60       28.14     17.56 o 
   0 -17   5       79.56       68.21     20.13 o 
   1 -17   5      155.34      176.31     22.59 o 
   2 -17   5       83.63       67.78     21.21 o 
   3 -17   5      222.27      213.41     24.86 o 
   4 -17   5       45.79       47.73     21.49 o 
   5 -17   5      135.55      145.00     23.37 o 
   6 -17   5      310.96      321.27     27.31 o 
  -3 -16   5       33.59       37.65     16.41 o 
  -2 -16   5      426.48      441.04     29.72 o 
  -1 -16   5      694.39      650.72     26.76 o 
   0 -16   5        6.05        0.38     16.59 o 
   1 -16   5      433.96      392.65     30.30 o 
   2 -16   5      605.12      618.81     36.81 o 
   3 -16   5       16.19      -12.53     18.93 o 
   4 -16   5       29.80       37.14     20.78 o 
   5 -16   5      143.77      122.17     21.50 o 
   6 -16   5       26.75       61.22     19.95 o 
   7 -16   5      203.61      227.73     24.03 o 
   8 -16   5      368.42      401.44     29.40 o 
  -4 -15   5        1.37      -12.20     17.75 o 
  -3 -15   5       93.81      118.75     13.54 o 
  -2 -15   5      255.95      262.82     14.24 o 
  -1 -15   5        1.87       -6.09      9.39 o 
   0 -15   5      510.69      557.37     29.68 o 
   1 -15   5      538.28      591.22     25.43 o 
   2 -15   5       31.82       18.02     17.79 o 
   3 -15   5      213.43      206.16     24.56 o 
   4 -15   5      285.02      268.59     25.11 o 
   5 -15   5        2.21       -9.03     18.09 o 
   6 -15   5        1.81       -7.75     18.34 o 
   7 -15   5      243.79      327.91     25.93 o 
   8 -15   5      435.46      476.14     30.68 o 
   9 -15   5        3.74        9.00     15.79 o 
  -5 -14   5        1.60       -4.01     18.50 o 
  -4 -14   5       24.81       25.18      9.52 o 
  -3 -14   5       16.09        4.59      8.55 o 
  -2 -14   5        7.91       16.88      9.80 o 
  -1 -14   5      117.86      144.92     19.58 o 
   0 -14   5     1134.53     1083.31     27.37 o 
   1 -14   5      543.80      527.81     18.47 o 
   2 -14   5      125.72      102.80     13.24 o 
   3 -14   5      836.51      806.38     41.02 o 
   4 -14   5      536.07      596.85     36.12 o 
   5 -14   5        0.54       -2.24     18.07 o 
   6 -14   5       10.88       44.27     18.62 o 
   7 -14   5        8.04       19.23     17.11 o 
   8 -14   5        2.73      -11.36     15.77 o 
   9 -14   5      191.83      171.34     18.92 o 
  -6 -13   5        2.98       15.94     18.42 o 
  -5 -13   5       56.44       53.22     11.47 o 
  -4 -13   5      607.19      631.09     21.84 o 
  -3 -13   5       56.00       68.68      9.33 o 
  -2 -13   5       86.54      116.23     11.32 o 
  -1 -13   5        6.25       11.08      9.23 o 
   0 -13   5      163.02      166.60     12.10 o 
   1 -13   5       18.67       -0.75      9.08 o 
   2 -13   5     1491.89     1416.76     32.31 o 
   3 -13   5     2955.17     2965.86     68.10 o 
   4 -13   5      289.45      274.01     16.19 o 
   5 -13   5     1108.05     1087.45     47.42 o 
   6 -13   5      998.58     1067.37     45.23 o 
   7 -13   5        5.31       -7.48     15.86 o 
   8 -13   5       31.23       50.09     17.34 o 
   9 -13   5       25.56       30.51     16.30 o 
  10 -13   5      123.48       81.62     17.05 o 
  -7 -12   5        2.69        9.90     15.08 o 
  -6 -12   5        4.88        4.36      9.46 o 
  -5 -12   5      416.85      438.84     16.49 o 
  -4 -12   5      407.67      395.50     14.16 o 
  -3 -12   5      122.41      133.51      9.72 o 
  -2 -12   5      519.96      473.57     17.83 o 
  -1 -12   5      541.97      525.06     18.65 o 
   0 -12   5       80.07       73.76      9.86 o 
   1 -12   5      156.44      130.56     10.91 o 
   2 -12   5       99.20      104.88     10.23 o 
   3 -12   5      215.98      186.40     14.15 o 
   4 -12   5        6.21       -8.23     10.17 o 
   5 -12   5     1609.72     1631.12     40.77 o 
   6 -12   5        9.55      -12.92     14.75 o 
   7 -12   5      117.53      106.81     18.62 o 
   8 -12   5       13.06        4.67     15.38 o 
   9 -12   5       19.97       29.78     14.89 o 
  10 -12   5       55.35       51.87     16.05 o 
  -8 -11   5       36.50       22.94     14.76 o 
  -7 -11   5        1.58       -6.43     11.76 o 
  -6 -11   5      150.50      159.60     11.76 o 
  -5 -11   5      761.35      816.10     21.58 o 
  -4 -11   5      453.63      462.89     13.74 o 
  -3 -11   5     1558.39     1505.66     26.32 o 
  -2 -11   5     4630.86     4481.35     82.54 o 
  -1 -11   5      894.74      844.23     36.89 o 
   0 -11   5       79.07       74.35     10.14 o 
   1 -11   5      719.65      653.75     19.98 o 
   2 -11   5      190.81      176.65     11.07 o 
   3 -11   5        3.49        4.76      8.09 o 
   4 -11   5     2313.75     2353.41     55.69 o 
   5 -11   5     3774.16     3885.68     85.38 o 
   6 -11   5      328.55      327.40     15.71 o 
   7 -11   5     1489.00     1504.48     55.34 o 
   8 -11   5     1396.69     1341.96     51.30 o 
   9 -11   5      280.86      207.64     19.52 o 
  10 -11   5       62.93       55.95     15.93 o 
  11 -11   5        5.82       20.92     14.88 o 
  -8 -10   5        3.68       19.59     17.87 o 
  -7 -10   5       83.38      101.93     10.45 o 
  -6 -10   5        5.41       14.01      8.88 o 
  -5 -10   5      219.21      217.19     11.78 o 
  -4 -10   5      863.04      822.71     17.46 o 
  -3 -10   5      547.13      514.76     13.57 o 
  -2 -10   5      498.96      502.62     17.09 o 
  -1 -10   5       56.01       66.29      5.47 o 
   0 -10   5      217.44      240.06     12.34 o 
   1 -10   5      128.96      125.17      8.56 o 
   2 -10   5      434.25      466.56     16.51 o 
   3 -10   5      968.40      956.34     24.12 o 
   4 -10   5      696.67      663.55     28.35 o 
   5 -10   5      501.87      510.96     21.45 o 
   6 -10   5      223.26      207.16     12.97 o 
   7 -10   5       20.81       19.52     13.92 o 
   8 -10   5        2.61       -2.53     13.50 o 
   9 -10   5        9.29       11.61     15.01 o 
  10 -10   5       18.28       12.56     15.33 o 
  11 -10   5       15.11       22.48     14.88 o 
  -9  -9   5      263.21      307.50     20.32 o 
  -8  -9   5      206.93      221.86     15.70 o 
  -7  -9   5      642.97      655.56     23.89 o 
  -6  -9   5      268.47      248.17     19.47 o 
  -5  -9   5        3.98       -0.30      8.01 o 
  -4  -9   5      340.37      339.31      9.89 o 
  -3  -9   5     1431.35     1423.89     18.25 o 
  -2  -9   5       36.14       41.86      4.10 o 
  -1  -9   5     4502.83     4477.18     46.06 o 
   0  -9   5     8284.04     8086.99     80.10 o 
   1  -9   5     4131.37     3977.35     53.46 o 
   2  -9   5     2326.16     2246.31     36.00 o 
   3  -9   5      743.94      718.33     19.99 o 
   4  -9   5      756.58      778.17     55.24 o 
   5  -9   5       35.10       28.17     15.47 o 
   6  -9   5      609.31      602.02     21.48 o 
   7  -9   5     1714.25     1642.39     40.28 o 
   8  -9   5        3.89        5.62     14.56 o 
   9  -9   5     1111.61      987.22     41.57 o 
  10  -9   5      944.79      886.71     38.75 o 
  11  -9   5      415.43      407.68     26.69 o 
 -10  -8   5       57.77       79.55     15.93 o 
  -9  -8   5       40.53       37.14     12.16 o 
  -8  -8   5       15.75       23.29      8.93 o 
  -7  -8   5       31.40       40.14     10.69 o 
  -6  -8   5       56.93       60.79      6.22 o 
  -5  -8   5      758.57      750.24     13.01 o 
  -4  -8   5        5.26        4.53      3.88 o 
  -3  -8   5     1431.76     1406.77     17.81 o 
  -2  -8   5     2084.03     2084.23     22.64 o 
  -1  -8   5      212.99      218.39      5.53 o 
   0  -8   5      392.74      431.94      8.48 o 
   1  -8   5      635.07      667.44     10.06 o 
   2  -8   5       72.77       89.53      4.97 o 
   3  -8   5      351.97      363.44      8.31 o 
   4  -8   5     3482.75     3575.83     65.80 o 
   5  -8   5      934.06      950.62     27.96 o 
   6  -8   5       59.04       52.44     10.19 o 
   7  -8   5     2112.05     2087.37     49.34 o 
   8  -8   5      740.83      752.08     22.96 o 
   9  -8   5       87.51       99.96     17.06 o 
  10  -8   5       10.26       14.93     14.90 o 
  11  -8   5        0.46       18.00     14.95 o 
 -10  -7   5        4.69        1.95     13.65 o 
  -9  -7   5      204.28      199.70     13.06 o 
  -8  -7   5     1239.01     1275.18     23.92 o 
  -7  -7   5      548.08      526.38     12.34 o 
  -6  -7   5      981.42      939.37     14.90 o 
  -5  -7   5     3300.77     3174.51     37.97 o 
  -4  -7   5     3896.01     3823.42     39.49 o 
  -3  -7   5       14.16       20.23      3.16 o 
  -2  -7   5       75.65       76.87      4.31 o 
  -1  -7   5        6.38       15.00      2.89 o 
   0  -7   5      261.17      271.60      5.80 o 
   1  -7   5     2897.35     2865.77     28.55 o 
   2  -7   5     6167.03     5905.24     64.24 o 
   3  -7   5     2370.74     2469.41     27.63 o 
   4  -7   5     1697.29     1721.04     20.57 o 
   5  -7   5     7489.27     7598.88    113.27 o 
   6  -7   5      667.02      618.11     18.11 o 
   7  -7   5      497.96      449.79     18.25 o 
   8  -7   5        2.58       10.49      8.97 o 
   9  -7   5      180.26      156.14     18.66 o 
  10  -7   5      264.44      243.63     20.81 o 
  11  -7   5      167.41      158.59     18.13 o 
 -10  -6   5      222.31      255.58     18.53 o 
  -9  -6   5        0.81        3.01      7.35 o 
  -8  -6   5      359.34      350.04     10.58 o 
  -7  -6   5     1080.47     1035.59     17.65 o 
  -6  -6   5      507.59      503.42     15.67 o 
  -5  -6   5      235.64      244.16      7.44 o 
  -4  -6   5      158.59      150.81      5.05 o 
  -3  -6   5      120.35      121.62      4.69 o 
  -2  -6   5      672.08      711.46      9.74 o 
  -1  -6   5     6118.50     6105.64     56.13 o 
   0  -6   5     7781.37     7920.93     72.74 o 
   1  -6   5      447.20      432.13      7.94 o 
   2  -6   5     1607.57     1632.52     21.63 o 
   3  -6   5     8754.49     8979.43     90.20 o 
   4  -6   5     1822.82     1829.69     21.62 o 
   5  -6   5      270.42      252.38      9.36 o 
   6  -6   5      941.50      956.72     23.36 o 
   7  -6   5       93.80      110.36     10.48 o 
   8  -6   5      439.44      432.29     15.48 o 
   9  -6   5     1491.82     1342.42     55.48 o 
  10  -6   5      647.31      584.42     30.87 o 
  11  -6   5        6.15       15.03     14.71 o 
 -11  -5   5      103.51      108.94     27.02 o 
 -10  -5   5      370.30      382.20     22.36 o 
  -9  -5   5      144.65      140.27      8.10 o 
  -8  -5   5       14.35       12.23      7.14 o 
  -7  -5   5        4.85        8.44      5.18 o 
  -6  -5   5      501.94      493.91     11.15 o 
  -5  -5   5      439.14      423.49      9.46 o 
  -4  -5   5       12.65       12.65      3.39 o 
  -3  -5   5     7373.57     7473.85     73.99 o 
  -2  -5   5     1111.59     1046.14     14.28 o 
  -1  -5   5     3212.60     3378.33     35.59 o 
   0  -5   5     6389.52     6570.02     68.31 o 
   1  -5   5       37.48       50.67      4.93 o 
   2  -5   5     3600.67     3691.50     44.42 o 
   3  -5   5      977.50     1053.58     13.97 o 
   4  -5   5     3797.51     3945.93     40.93 o 
   5  -5   5     1550.55     1572.51     18.71 o 
   6  -5   5      311.52      330.43     11.75 o 
   7  -5   5     1757.28     1664.81     34.84 o 
   8  -5   5        2.68       13.86      8.33 o 
   9  -5   5      400.12      391.62     15.16 o 
  10  -5   5      366.69      367.17     23.57 o 
  11  -5   5      134.04      133.57     14.32 o 
 -11  -4   5      167.23      155.99     12.47 o 
 -10  -4   5       59.35       50.16      7.32 o 
  -9  -4   5      633.79      631.83     14.38 o 
  -8  -4   5      371.04      387.13     11.39 o 
  -7  -4   5        0.32       -0.89      4.77 o 
  -6  -4   5      459.87      444.71     10.13 o 
  -5  -4   5    10658.93    10308.25    125.75 o 
  -4  -4   5     3003.31     3002.37     33.99 o 
  -3  -4   5      402.96      425.62      7.22 o 
  -2  -4   5     1727.19     1866.10     20.63 o 
  -1  -4   5      452.28      425.63      8.30 o 
   0  -4   5       65.72       40.98      4.20 o 
   1  -4   5    14947.15    14897.41    161.96 o 
   2  -4   5    14093.98    14522.73    196.48 o 
   3  -4   5       11.27       19.80      3.73 o 
   4  -4   5     5501.54     5558.24     53.79 o 
   5  -4   5     6016.60     6038.74     60.81 o 
   6  -4   5      182.47      189.78     10.91 o 
   7  -4   5      307.73      299.82     13.97 o 
   8  -4   5      295.35      290.12     11.86 o 
   9  -4   5       76.64       91.50      9.91 o 
  10  -4   5      494.31      438.66     22.32 o 
  11  -4   5      724.17      675.91     26.22 o 
 -11  -3   5      352.71      353.79     14.63 o 
 -10  -3   5      242.82      246.22     10.92 o 
  -9  -3   5       61.33       61.94      8.00 o 
  -8  -3   5      582.10      575.19     15.90 o 
  -7  -3   5       36.21       43.65      5.78 o 
  -6  -3   5     1925.02     1847.08     26.63 o 
  -5  -3   5     1678.92     1686.54     22.45 o 
  -4  -3   5     1835.84     1840.68     23.52 o 
  -3  -3   5     5568.18     5688.22     57.35 o 
  -2  -3   5     1771.52     1908.26     21.10 o 
  -1  -3   5     4642.49     4838.95     61.86 o 
   0  -3   5      169.98      186.41      5.76 o 
   1  -3   5       18.15       26.05      4.37 o 
   2  -3   5     4719.94     4879.95     83.54 o 
   3  -3   5     1349.57     1405.19     15.88 o 
   4  -3   5     6341.34     6214.03     58.61 o 
   5  -3   5     3450.78     3381.94     59.36 o 
   6  -3   5     1995.12     1968.45     34.99 o 
   7  -3   5     3171.51     3056.44     63.39 o 
   8  -3   5      159.68      179.47     14.61 o 
   9  -3   5       20.65       23.02      7.50 o 
  10  -3   5        6.24       -3.21     12.22 o 
  11  -3   5      142.94      170.69     36.82 o 
 -12  -2   5      119.03      140.26     12.44 o 
 -11  -2   5      126.17      129.91     10.09 o 
 -10  -2   5      445.47      429.40     14.15 o 
  -9  -2   5      474.65      480.80     13.92 o 
  -8  -2   5      328.34      296.60     10.94 o 
  -7  -2   5      367.60      353.53     10.36 o 
  -6  -2   5      356.32      345.69      9.10 o 
  -5  -2   5       69.89       71.71      3.99 o 
  -4  -2   5    12954.02    13151.33    132.02 o 
  -3  -2   5    15469.24    15739.25    218.03 o 
  -2  -2   5     3222.45     3292.49     42.68 o 
  -1  -2   5     4182.84     4302.90     55.12 o 
   0  -2   5     2218.12     2280.03     42.29 o 
   1  -2   5     4206.81     4502.53     63.57 o 
   2  -2   5     1975.24     2000.02     24.47 o 
   3  -2   5     2438.43     2499.63     26.70 o 
   4  -2   5      663.23      661.46      9.72 o 
   5  -2   5      264.66      248.27      8.33 o 
   6  -2   5     5049.46     4909.16     77.42 o 
   7  -2   5     1251.85     1185.35     27.86 o 
   8  -2   5      161.80      163.57     13.08 o 
   9  -2   5       12.16       18.17      9.32 o 
  10  -2   5       28.20       30.08     13.61 o 
  11  -2   5       15.10       -1.85     12.36 o 
 -12  -1   5        1.72       -3.21      9.62 o 
 -11  -1   5      408.96      425.40     14.60 o 
 -10  -1   5      287.26      277.14     11.23 o 
  -9  -1   5       17.64       11.73      6.78 o 
  -8  -1   5      913.96      861.88     18.07 o 
  -7  -1   5      605.49      590.24     12.32 o 
  -6  -1   5      145.76      145.33      7.88 o 
  -5  -1   5       63.36       76.97      4.33 o 
  -4  -1   5     1386.00     1298.56     15.87 o 
  -3  -1   5     7382.00     7603.33    153.22 o 
  -2  -1   5      620.14      606.01     10.24 o 
  -1  -1   5    17334.42    17263.76    260.11 o 
   0  -1   5    10887.75    10995.97    248.12 o 
   1  -1   5       24.66       37.82      4.48 o 
   2  -1   5    11447.05    11964.46    145.09 o 
   3  -1   5      184.18      168.21      4.87 o 
   4  -1   5      383.87      413.37      9.01 o 
   5  -1   5      721.51      732.25     14.20 o 
   6  -1   5     3729.75     3708.05     60.54 o 
   7  -1   5     1677.99     1596.78     34.67 o 
   8  -1   5      649.91      646.23     22.70 o 
   9  -1   5     1505.36     1473.72     38.68 o 
  10  -1   5      295.08      300.49     11.91 o 
  11  -1   5       12.47       10.56     12.53 o 
 -12   0   5      348.47      356.28     16.18 o 
 -11   0   5      394.72      416.52     14.80 o 
 -10   0   5       24.34       15.63      7.51 o 
  -9   0   5      826.46      777.39     17.84 o 
  -8   0   5     1578.18     1514.22     26.84 o 
  -7   0   5     1317.15     1236.44     22.10 o 
  -6   0   5       20.04       39.85      4.57 o 
  -5   0   5       52.58       62.20      3.57 o 
  -4   0   5      132.13      154.85      4.25 o 
  -3   0   5      296.51      353.18      6.47 o 
  -2   0   5    10354.62    10503.79    146.57 o 
  -1   0   5     3284.31     3323.95     41.41 o 
   0   0   5      111.86      109.60      4.39 o 
   1   0   5      284.00      268.64     16.62 o 
   2   0   5     3568.94     3590.54     59.12 o 
   3   0   5      514.85      494.60      8.33 o 
   4   0   5      129.75      144.95      5.98 o 
   5   0   5     1077.60     1050.09     19.56 o 
   6   0   5        3.26        9.06      7.05 o 
   7   0   5        3.40       -0.09      7.86 o 
   8   0   5      407.47      396.17     17.23 o 
   9   0   5      173.91      157.93     11.73 o 
  10   0   5       19.40       12.20     12.37 o 
 -12   1   5       21.31       24.86     10.24 o 
 -11   1   5       25.75       24.12      8.44 o 
 -10   1   5        9.86       14.27      7.67 o 
  -9   1   5     2254.91     2202.78     37.05 o 
  -8   1   5     4077.15     3865.10     59.19 o 
  -7   1   5       29.10       31.91      8.56 o 
  -6   1   5     6063.67     6043.78     70.38 o 
  -5   1   5     5106.77     5195.77     55.47 o 
  -4   1   5        7.20       10.07      2.26 o 
  -3   1   5     1178.22     1300.32     18.31 o 
  -2   1   5     3772.90     3880.26     73.47 o 
  -1   1   5     2131.90     2176.01     26.07 o 
   0   1   5     1312.76     1308.81     17.67 o 
   1   1   5    30542.66    29750.07    355.21 o 
   2   1   5    14632.93    14787.95    176.96 o 
   3   1   5      421.20      419.98      9.40 o 
   4   1   5     2890.07     2723.20     34.07 o 
   5   1   5     1826.27     1772.10     28.90 o 
   6   1   5        5.95        4.23     13.99 o 
   7   1   5       78.48       79.43      8.95 o 
   8   1   5     1738.47     1694.37     36.60 o 
   9   1   5       50.95       56.41     10.03 o 
  10   1   5      183.03      194.41     26.40 o 
 -12   2   5        1.80        0.47     12.17 o 
 -11   2   5        1.36        0.12      8.34 o 
 -10   2   5      293.73      293.37     12.98 o 
  -9   2   5      355.26      333.45     12.17 o 
  -8   2   5        4.98        3.49      5.96 o 
  -7   2   5      242.53      227.21     11.84 o 
  -6   2   5     2227.46     2346.54     34.42 o 
  -5   2   5      721.19      730.29     11.14 o 
  -4   2   5      163.55      152.65      8.89 o 
  -3   2   5      441.39      428.35     10.79 o 
  -2   2   5      914.16     1119.75     20.37 o 
  -1   2   5      229.75      206.77      8.09 o 
   0   2   5      414.70      478.41      7.61 o 
   1   2   5     1287.94     1291.53     18.26 o 
   2   2   5      255.10      255.68     12.19 o 
   3   2   5      288.47      280.26     10.60 o 
   4   2   5     1550.02     1439.31     20.27 o 
   5   2   5       21.24       26.56      5.45 o 
   6   2   5      330.52      317.77     13.22 o 
   7   2   5       46.12       43.35      8.85 o 
   8   2   5      335.89      340.49     15.83 o 
   9   2   5       62.88       77.81     10.55 o 
  10   2   5        0.09       -2.52     29.24 o 
 -12   3   5      108.07      132.62     14.81 o 
 -11   3   5       94.42      100.50     11.31 o 
 -10   3   5      143.51      126.83     10.97 o 
  -9   3   5        7.25        3.95      6.99 o 
  -8   3   5       40.44       47.42      6.90 o 
  -7   3   5     4546.91     4290.85     64.73 o 
  -6   3   5     5657.38     5572.56     75.58 o 
  -5   3   5      126.47      126.45      4.73 o 
  -4   3   5    11772.95    11846.22    143.13 o 
  -3   3   5    20125.01    20292.60    273.37 o 
  -2   3   5      494.42      504.83     11.48 o 
  -1   3   5      286.42      276.86     13.03 o 
   0   3   5      360.92      418.74      7.78 o 
   1   3   5       42.77       35.09      3.23 o 
   2   3   5     2492.84     2526.25     34.63 o 
   3   3   5     7427.92     7134.87     88.33 o 
   4   3   5     5288.86     5057.71     59.24 o 
   5   3   5       41.19       45.99      8.61 o 
   6   3   5     3889.38     3819.25     80.94 o 
   7   3   5     1298.66     1308.32     27.24 o 
   8   3   5       85.29       83.08     10.54 o 
   9   3   5        0.99        0.36     12.55 o 
  10   3   5        1.57       20.37     12.36 o 
 -12   4   5      101.03       94.58     14.30 o 
 -11   4   5        7.22       -3.42      9.60 o 
 -10   4   5       26.42       18.83      9.14 o 
  -9   4   5      223.69      206.53     11.67 o 
  -8   4   5      174.68      153.80      9.97 o 
  -7   4   5      608.97      601.93     17.36 o 
  -6   4   5      404.94      416.90     13.47 o 
  -5   4   5     1225.67     1177.31     23.68 o 
  -4   4   5      230.76      214.22      5.80 o 
  -3   4   5      163.94      213.94      6.47 o 
  -2   4   5      392.98      405.98      9.42 o 
  -1   4   5      593.35      645.35     12.50 o 
   0   4   5     3609.99     3590.51     55.14 o 
   1   4   5     2694.39     2704.21     39.34 o 
   2   4   5      228.95      230.58      7.51 o 
   3   4   5      598.51      564.89     11.82 o 
   4   4   5      889.16      809.43     16.70 o 
   5   4   5      674.52      631.16     14.93 o 
   6   4   5       18.29       -0.02     11.96 o 
   7   4   5      407.04      422.34     18.80 o 
   8   4   5        5.35       20.96     11.28 o 
   9   4   5       45.62       56.24     14.30 o 
 -12   5   5      696.42      814.03     56.00 o 
 -11   5   5     2611.80     2743.60     52.82 o 
 -10   5   5       17.24       15.56      9.20 o 
  -9   5   5     1472.68     1385.60     30.69 o 
  -8   5   5     1907.69     1857.41     37.41 o 
  -7   5   5      609.50      598.21     22.08 o 
  -6   5   5      151.10      144.31     15.95 o 
  -5   5   5     2018.55     1940.21     43.55 o 
  -4   5   5      816.17      818.23     13.93 o 
  -3   5   5      464.45      474.12     10.12 o 
  -2   5   5    13192.26    13202.49    183.65 o 
  -1   5   5     7976.48     7952.04    106.48 o 
   0   5   5      765.84      713.73     24.36 o 
   1   5   5     2038.24     2056.64     49.95 o 
   2   5   5     3828.51     3743.74     50.69 o 
   3   5   5        2.85        3.53      4.65 o 
   4   5   5       20.30       17.64      5.88 o 
   5   5   5     1032.45     1026.98     20.36 o 
   6   5   5      889.46      917.77     27.36 o 
   7   5   5       19.43       29.41     11.62 o 
   8   5   5     1321.75     1397.31     38.25 o 
   9   5   5      333.97      383.28     35.65 o 
 -12   6   5       33.16       45.77     26.51 o 
 -11   6   5       83.00      119.42     13.84 o 
 -10   6   5      154.50      148.35     11.69 o 
  -9   6   5        0.66        4.72      8.76 o 
  -8   6   5      999.71      998.41     33.35 o 
  -7   6   5      271.63      263.37     11.68 o 
  -6   6   5        5.26        8.24      7.40 o 
  -5   6   5      133.70      143.16     10.26 o 
  -4   6   5     4380.12     4404.58    111.56 o 
  -3   6   5     1490.19     1518.58     29.99 o 
  -2   6   5        5.92       19.28      7.20 o 
  -1   6   5      123.35      134.88      8.27 o 
   0   6   5     1332.65     1253.52     26.61 o 
   1   6   5      148.18      158.93      9.62 o 
   2   6   5      942.65      958.69     25.38 o 
   3   6   5     1422.73     1317.50     32.05 o 
   4   6   5      309.19      305.79     12.66 o 
   5   6   5      353.30      362.01     17.53 o 
   6   6   5     1179.67     1170.57     31.74 o 
   7   6   5       84.43       78.53     12.58 o 
   8   6   5       26.79       29.60     13.85 o 
 -12   7   5        4.76       -2.14     12.30 o 
 -11   7   5       98.35       96.95     13.64 o 
 -10   7   5      625.22      664.98     24.09 o 
  -9   7   5      550.93      603.77     46.03 o 
  -8   7   5      222.17      211.77     17.93 o 
  -7   7   5     1491.47     1443.35     35.80 o 
  -6   7   5     4562.06     4276.06    118.80 o 
  -5   7   5      111.71      100.63     10.21 o 
  -4   7   5     1200.92     1186.39     67.89 o 
  -3   7   5      166.74      165.15      7.72 o 
  -2   7   5      757.11      730.26     25.39 o 
  -1   7   5     1061.03      984.55     26.18 o 
   0   7   5     2758.03     2639.35     58.96 o 
   1   7   5     2915.92     2751.40     52.27 o 
   2   7   5       18.59       30.85      6.62 o 
   3   7   5     3317.31     3183.80     52.12 o 
   4   7   5      587.76      600.78     19.51 o 
   5   7   5      127.29      141.15     13.32 o 
   6   7   5      441.42      483.09     20.60 o 
   7   7   5       53.80       58.84     12.44 o 
   8   7   5      253.04      297.63     19.79 o 
 -12   8   5      482.20      546.89     32.64 o 
 -11   8   5      147.76      164.59     14.21 o 
 -10   8   5       59.17       48.91     12.13 o 
  -9   8   5      238.09      259.33     15.22 o 
  -8   8   5      699.49      674.81     22.90 o 
  -7   8   5      612.53      623.19     28.38 o 
  -6   8   5      108.53      118.77     12.91 o 
  -5   8   5      401.21      409.87     19.78 o 
  -4   8   5       25.27       41.86      6.10 o 
  -3   8   5     1491.24     1509.79     70.91 o 
  -2   8   5     5455.93     5167.46    107.85 o 
  -1   8   5     2392.97     2356.49     53.42 o 
   0   8   5        0.07        9.32      7.96 o 
   1   8   5      823.65      740.75     24.31 o 
   2   8   5     1368.62     1331.30     36.18 o 
   3   8   5      503.32      503.15     18.87 o 
   4   8   5      428.08      433.42     14.78 o 
   5   8   5      355.18      373.49     30.79 o 
   6   8   5       63.69       75.26     12.62 o 
   7   8   5      223.52      237.67     18.07 o 
 -12   9   5      141.25      167.93     21.20 o 
 -11   9   5      192.75      196.05     18.24 o 
 -10   9   5        7.26        8.90     10.82 o 
  -9   9   5      283.33      279.70     15.99 o 
  -8   9   5       23.42       33.79     10.28 o 
  -7   9   5     1345.48     1399.50     47.91 o 
  -6   9   5      201.47      200.35     15.37 o 
  -5   9   5      675.48      654.16     26.00 o 
  -4   9   5      971.80      967.27     23.30 o 
  -3   9   5        0.98        6.20      6.74 o 
  -2   9   5     2662.28     2658.60     59.31 o 
  -1   9   5      172.35      203.86     22.69 o 
   0   9   5     1131.03     1078.24     29.70 o 
   1   9   5      838.45      783.28     24.90 o 
   2   9   5        6.33       10.70      7.85 o 
   3   9   5     1277.04     1236.96     28.42 o 
   4   9   5       35.55       35.37     10.89 o 
   5   9   5       48.29       42.01     11.49 o 
   6   9   5       27.80       31.97     15.25 o 
 -11  10   5      277.30      326.26     17.68 o 
 -10  10   5      507.03      529.87     21.75 o 
  -9  10   5      115.21      132.86     13.65 o 
  -8  10   5      249.80      239.47     20.36 o 
  -7  10   5     1347.90     1283.96     45.58 o 
  -6  10   5     1280.13     1307.46     44.55 o 
  -5  10   5      170.22      167.13     14.22 o 
  -4  10   5        9.57        6.45      6.96 o 
  -3  10   5       93.85       83.95      9.20 o 
  -2  10   5      208.64      222.62     13.17 o 
  -1  10   5      926.98      894.15     26.31 o 
   0  10   5     1443.27     1358.62     35.62 o 
   1  10   5      307.92      299.59     29.76 o 
   2  10   5       47.10       42.78      8.44 o 
   3  10   5      624.43      606.75     18.83 o 
   4  10   5      174.88      187.06     16.02 o 
   5  10   5       27.01       23.52     16.10 o 
 -11  11   5       99.59      103.33     18.02 o 
 -10  11   5       22.81       33.69     12.03 o 
  -9  11   5      243.85      255.58     16.10 o 
  -8  11   5      236.23      205.62     20.09 o 
  -7  11   5     1268.32     1252.57     45.35 o 
  -6  11   5      120.85      130.85     15.34 o 
  -5  11   5      899.51      867.64     33.18 o 
  -4  11   5     1142.38     1111.49     38.68 o 
  -3  11   5        6.22       17.20      8.40 o 
  -2  11   5      793.25      730.19     23.21 o 
  -1  11   5       63.26       75.05     10.75 o 
   0  11   5      218.77      201.45     13.61 o 
   1  11   5       67.88       83.10     10.92 o 
   2  11   5      731.36      749.73     24.86 o 
   3  11   5      611.17      628.89     25.90 o 
   4  11   5       19.63      -13.69     14.27 o 
   5  11   5      173.02      180.63     20.38 o 
 -10  12   5       55.83       78.68     13.10 o 
  -9  12   5      182.45      207.33     46.82 o 
  -8  12   5      216.30      176.45     19.14 o 
  -7  12   5        0.65       21.13     14.28 o 
  -6  12   5      302.61      325.89     23.05 o 
  -5  12   5     1006.43      945.25     35.97 o 
  -4  12   5      589.62      631.33     28.17 o 
  -3  12   5      106.93      103.85      9.77 o 
  -2  12   5        3.55        1.41      9.44 o 
  -1  12   5      252.64      257.71     14.65 o 
   0  12   5      249.11      237.40     21.63 o 
   1  12   5      163.09      171.76     13.89 o 
   2  12   5       73.07       74.20     13.45 o 
   3  12   5        1.72       36.34     16.06 o 
   4  12   5        1.71        3.79     15.53 o 
  -9  13   5       59.18       76.65     19.84 o 
  -8  13   5        1.11       19.51     15.48 o 
  -7  13   5       71.70       39.50     15.44 o 
  -6  13   5      212.87      222.22     18.39 o 
  -5  13   5      657.23      635.50     29.65 o 
  -4  13   5      126.23      120.88     14.83 o 
  -3  13   5      271.18      280.46     34.49 o 
  -2  13   5     1533.43     1482.80     50.38 o 
  -1  13   5      189.71      182.91     13.81 o 
   0  13   5      118.49      113.61     12.89 o 
   1  13   5       33.63       37.23     13.69 o 
   2  13   5        0.73       13.68     16.24 o 
  -8  14   5        6.93       19.61     16.49 o 
  -7  14   5        6.45       16.73     15.02 o 
  -6  14   5        0.65       15.04     14.22 o 
  -5  14   5      164.74      166.19     17.60 o 
  -4  14   5        7.39        5.88     12.31 o 
  -3  14   5       70.24       53.12     14.46 o 
  -2  14   5       34.55       29.56      9.69 o 
  -1  14   5        0.20        1.34      8.93 o 
   0  14   5       95.80       58.54     14.65 o 
   1  14   5      139.99      175.57     18.01 o 
  -6  15   5      129.02      129.99     18.05 o 
  -5  15   5       12.86        6.13     14.23 o 
  -4  15   5       80.29       86.55     16.12 o 
  -3  15   5      276.16      238.35     19.36 o 
  -2  15   5        5.80      -12.70     12.70 o 
  -1  15   5      495.78      512.76     19.30 o 
   2 -18   6       63.04       80.48     21.35 o 
   3 -18   6       25.48       24.57     19.94 o 
   4 -18   6      320.94      369.90     28.92 o 
  -1 -17   6        7.49       -4.80     16.52 o 
   0 -17   6       41.92       36.91     18.52 o 
   1 -17   6       42.75       29.13     18.00 o 
   2 -17   6       35.31       49.05     20.64 o 
   3 -17   6       56.88       34.14     19.76 o 
   4 -17   6      348.45      395.46     30.60 o 
   5 -17   6        1.33       11.11     19.45 o 
   6 -17   6       51.93       48.03     20.47 o 
  -3 -16   6      377.62      429.52     30.60 o 
  -2 -16   6       52.39       46.93     12.40 o 
  -1 -16   6      229.05      238.86     13.72 o 
   0 -16   6      510.10      503.58     37.27 o 
   1 -16   6       76.28       77.21     19.27 o 
   2 -16   6       23.51        3.23     18.83 o 
   3 -16   6       30.93       36.88     19.30 o 
   4 -16   6      210.04      193.75     24.35 o 
   5 -16   6        5.46       16.89     18.85 o 
   6 -16   6       94.05       83.74     20.20 o 
   7 -16   6      238.33      234.05     23.01 o 
  -4 -15   6       33.66       38.20     19.23 o 
  -3 -15   6        7.31      -12.30     18.32 o 
  -2 -15   6      157.55      170.15     12.77 o 
  -1 -15   6      861.15      924.39     25.27 o 
   0 -15   6      473.62      475.54     18.45 o 
   1 -15   6      103.25       96.19     11.23 o 
   2 -15   6      764.93      768.15     26.51 o 
   3 -15   6      329.87      352.91     27.75 o 
   4 -15   6       61.77       58.54     20.09 o 
   5 -15   6      146.84      160.35     22.74 o 
   6 -15   6       28.19       13.30     17.96 o 
   7 -15   6        0.31       -5.49     17.03 o 
   8 -15   6      229.53      235.16     22.36 o 
  -5 -14   6      313.08      360.59     27.72 o 
  -4 -14   6        4.30        5.44     10.99 o 
  -3 -14   6       50.08       39.36      8.96 o 
  -2 -14   6       29.22       32.76     10.24 o 
  -1 -14   6      354.88      350.51     16.25 o 
   0 -14   6      112.16      102.86     11.53 o 
   1 -14   6      145.77      155.77     12.25 o 
   2 -14   6      395.33      358.03     20.06 o 
   3 -14   6       24.53       20.46     11.61 o 
   4 -14   6      990.96     1008.38     29.68 o 
   5 -14   6      202.13      248.01     23.95 o 
   6 -14   6       52.61       63.41     19.41 o 
   7 -14   6      565.44      536.27     32.06 o 
   8 -14   6        1.49        2.75     15.18 o 
   9 -14   6      174.47      170.15     19.61 o 
  -6 -13   6      384.33      436.69     32.54 o 
  -5 -13   6      400.69      404.53     18.54 o 
  -4 -13   6       43.68       53.36     11.65 o 
  -3 -13   6       41.64       43.50      8.65 o 
  -2 -13   6      250.67      247.13     13.30 o 
  -1 -13   6        1.90        5.15      9.59 o 
   0 -13   6      153.63      153.47     11.83 o 
   1 -13   6     2484.17     2435.68     63.62 o 
   2 -13   6      381.12      373.19     16.59 o 
   3 -13   6      669.76      686.04     25.18 o 
   4 -13   6     1965.33     2015.57     49.38 o 
   5 -13   6      503.85      556.61     21.59 o 
   6 -13   6       16.41       34.21     16.46 o 
   7 -13   6       55.32       36.54     16.98 o 
   8 -13   6        0.51       -8.35     15.33 o 
   9 -13   6       10.00       22.91     15.77 o 
  10 -13   6       67.01       63.19     16.51 o 
  -7 -12   6        1.05      -10.69     13.99 o 
  -6 -12   6       59.57       60.89     10.50 o 
  -5 -12   6      100.11      118.81     11.36 o 
  -4 -12   6       80.21       82.64     10.25 o 
  -3 -12   6       12.77       10.91      7.79 o 
  -2 -12   6      100.91      106.54     10.55 o 
  -1 -12   6     1929.06     1817.10     38.88 o 
   0 -12   6      246.65      241.57     12.66 o 
   1 -12   6      331.22      363.52     15.90 o 
   2 -12   6     2626.79     2495.78     49.63 o 
   3 -12   6       65.90       73.22     17.54 o 
   4 -12   6      108.90      109.92     12.97 o 
   5 -12   6        1.92       -3.05     10.38 o 
   6 -12   6      144.86      145.71     12.45 o 
   7 -12   6       10.68       15.70     15.91 o 
   8 -12   6      609.91      613.46     32.77 o 
   9 -12   6      897.03      899.80     39.08 o 
  10 -12   6        0.92        6.26     14.64 o 
  -8 -11   6       27.42       43.40     15.01 o 
  -7 -11   6      102.89      119.64     11.38 o 
  -6 -11   6        6.44        0.64     10.59 o 
  -5 -11   6      198.91      185.90     12.02 o 
  -4 -11   6     1279.14     1277.72     27.62 o 
  -3 -11   6      956.90      966.73     19.33 o 
  -2 -11   6        1.51       -4.32      6.89 o 
  -1 -11   6      645.02      665.08     19.93 o 
   0 -11   6     1580.42     1519.84     37.51 o 
   1 -11   6      100.82       79.47      9.92 o 
   2 -11   6      629.36      609.79     19.35 o 
   3 -11   6      695.02      655.94     19.70 o 
   4 -11   6       26.99       14.36     10.68 o 
   5 -11   6      129.21      129.08     12.77 o 
   6 -11   6     1259.52     1267.79     57.44 o 
   7 -11   6      961.31      986.38     28.08 o 
   8 -11   6        9.68        9.61     15.05 o 
   9 -11   6      158.79      131.62     18.02 o 
  10 -11   6      454.18      428.63     26.56 o 
  -8 -10   6       36.80       50.98     10.97 o 
  -7 -10   6      138.69      155.79     11.73 o 
  -6 -10   6     1434.29     1420.43     29.75 o 
  -5 -10   6      617.37      627.44     18.56 o 
  -4 -10   6      221.24      216.12     11.35 o 
  -3 -10   6      884.83      867.73     15.89 o 
  -2 -10   6      326.56      317.31      8.71 o 
  -1 -10   6        1.67       12.21      4.45 o 
   0 -10   6      423.65      374.69      9.42 o 
   1 -10   6     3135.73     3096.80     54.96 o 
   2 -10   6      173.50      165.13     10.50 o 
   3 -10   6     1716.99     1680.12     35.81 o 
   4 -10   6     5673.55     5536.52    119.01 o 
   5 -10   6     1623.94     1626.28     41.41 o 
   6 -10   6      233.45      243.47     14.12 o 
   7 -10   6      455.05      472.64     19.17 o 
   8 -10   6       21.08       23.25     15.14 o 
   9 -10   6       88.66       94.48     16.80 o 
  10 -10   6      504.87      459.32     27.02 o 
  11 -10   6      253.65      246.26     20.59 o 
  -9  -9   6      128.00      192.48     17.66 o 
  -8  -9   6      370.35      380.39     22.66 o 
  -7  -9   6        9.57        9.98      8.58 o 
  -6  -9   6       67.32       63.36      8.28 o 
  -5  -9   6       89.35      104.24      7.56 o 
  -4  -9   6       14.14       22.26      4.80 o 
  -3  -9   6       81.45       81.15      5.99 o 
  -2  -9   6      631.93      654.08     10.41 o 
  -1  -9   6     2779.59     2837.49     32.39 o 
   0  -9   6      120.48      122.60      5.16 o 
   1  -9   6     1664.90     1683.54     22.86 o 
   2  -9   6     1769.55     1682.43     27.97 o 
   3  -9   6      691.62      683.31     19.68 o 
   4  -9   6      585.18      555.47     21.08 o 
   5  -9   6       32.34       33.68     10.17 o 
   6  -9   6      407.33      399.59     18.36 o 
   7  -9   6        6.74        6.92      9.51 o 
   8  -9   6       62.18       68.00     10.30 o 
   9  -9   6      425.89      370.53     24.08 o 
  10  -9   6        2.52       -2.94     13.63 o 
  11  -9   6       77.54       57.25     15.33 o 
 -10  -8   6      346.78      371.99     21.43 o 
  -9  -8   6       19.45       23.54     10.41 o 
  -8  -8   6       84.69       97.89     15.69 o 
  -7  -8   6       37.32       42.67      6.52 o 
  -6  -8   6        8.23       -2.30      4.99 o 
  -5  -8   6     1221.04     1181.61     19.36 o 
  -4  -8   6     4140.97     4032.90     46.96 o 
  -3  -8   6     3061.42     3044.17     30.66 o 
  -2  -8   6      998.18     1020.70     15.96 o 
  -1  -8   6     9282.73     9083.39     86.03 o 
   0  -8   6     2766.19     2731.72     32.26 o 
   1  -8   6       38.07       34.29      3.78 o 
   2  -8   6       11.86       21.59      4.84 o 
   3  -8   6       80.44       92.58      8.04 o 
   4  -8   6      517.67      547.59     13.44 o 
   5  -8   6     4436.97     4392.41     98.63 o 
   6  -8   6     5372.10     5318.08    113.71 o 
   7  -8   6      824.65      829.53     25.45 o 
   8  -8   6      289.18      309.17     16.36 o 
   9  -8   6      795.59      759.34     35.07 o 
  10  -8   6       79.51      105.20     17.02 o 
  11  -8   6        1.34        4.72     14.84 o 
 -10  -7   6       10.40       -2.12     13.31 o 
  -9  -7   6      100.01       82.55      9.02 o 
  -8  -7   6        4.29        9.48      6.07 o 
  -7  -7   6      176.28      168.23      7.01 o 
  -6  -7   6      566.34      561.17     11.26 o 
  -5  -7   6       83.02       82.94      5.32 o 
  -4  -7   6       43.26       50.10      4.48 o 
  -3  -7   6      105.94      106.93      4.65 o 
  -2  -7   6      202.58      197.36      5.22 o 
  -1  -7   6     1627.49     1626.42     17.92 o 
   0  -7   6       32.44       33.40      3.25 o 
   1  -7   6     2041.96     2061.41     21.68 o 
   2  -7   6     1300.68     1275.82     15.99 o 
   3  -7   6     1885.32     1890.29     21.95 o 
   4  -7   6      313.80      318.22      9.86 o 
   5  -7   6      731.48      724.11     37.01 o 
   6  -7   6      266.38      320.53     13.81 o 
   7  -7   6      101.85       89.71      9.30 o 
   8  -7   6      739.14      685.14     22.67 o 
   9  -7   6      570.99      539.00     35.22 o 
  10  -7   6      101.68       56.68     15.49 o 
  11  -7   6       26.71       42.07     15.79 o 
 -10  -6   6       63.98       78.27      9.10 o 
  -9  -6   6     1580.95     1551.71     29.99 o 
  -8  -6   6      926.19      924.72     16.84 o 
  -7  -6   6        1.65        4.42      4.75 o 
  -6  -6   6     1578.44     1516.87     20.66 o 
  -5  -6   6       11.13       10.91      4.17 o 
  -4  -6   6      376.54      367.64      7.65 o 
  -3  -6   6     2227.43     2180.10     25.21 o 
  -2  -6   6     5516.34     5242.49     56.27 o 
  -1  -6   6     3080.14     3066.80     30.94 o 
   0  -6   6     2828.87     2805.67     26.73 o 
   1  -6   6    11899.21    11671.96    102.81 o 
   2  -6   6     5724.02     5608.31     59.28 o 
   3  -6   6       58.25       67.30      4.05 o 
   4  -6   6      330.84      352.53      7.41 o 
   5  -6   6      575.26      533.86     14.28 o 
   6  -6   6       20.25       24.24      6.62 o 
   7  -6   6     1147.93     1102.81     25.97 o 
   8  -6   6     2381.39     2309.41     48.61 o 
   9  -6   6      159.54      167.73     10.95 o 
  10  -6   6      345.01      335.68     18.54 o 
  11  -6   6      192.37      185.13     18.48 o 
 -11  -5   6        3.66       17.00     12.76 o 
 -10  -5   6        4.70        6.36      6.86 o 
  -9  -5   6      248.81      239.25     10.40 o 
  -8  -5   6       17.15       14.33      6.46 o 
  -7  -5   6      223.93      215.27      8.74 o 
  -6  -5   6     1851.30     1776.53     27.84 o 
  -5  -5   6        2.95       -3.10      3.53 o 
  -4  -5   6        7.90       13.84      3.41 o 
  -3  -5   6      439.78      448.34      8.33 o 
  -2  -5   6      292.26      307.11      6.31 o 
  -1  -5   6      338.63      428.34      7.56 o 
   0  -5   6     5364.88     5593.11     54.52 o 
   1  -5   6    17319.20    17421.44    167.14 o 
   2  -5   6      385.31      445.39      7.99 o 
   3  -5   6     1944.69     1938.12     21.92 o 
   4  -5   6     2983.10     3126.18     31.86 o 
   5  -5   6      203.55      254.64      8.33 o 
   6  -5   6      156.59      145.33      9.86 o 
   7  -5   6       22.52       19.18      6.85 o 
   8  -5   6       14.16        7.70      8.44 o 
   9  -5   6      202.82      186.09     20.46 o 
  10  -5   6      478.36      467.58     21.50 o 
  11  -5   6      773.74      728.01     57.56 o 
 -11  -4   6       87.94      115.63     16.05 o 
 -10  -4   6       93.45       80.11      8.67 o 
  -9  -4   6      109.02      106.84      8.48 o 
  -8  -4   6      212.28      215.28     10.09 o 
  -7  -4   6     3301.55     3166.04     48.76 o 
  -6  -4   6     5513.85     5277.01     71.51 o 
  -5  -4   6      361.49      388.41     18.22 o 
  -4  -4   6     3719.10     3597.69     39.80 o 
  -3  -4   6     3181.15     3202.39     33.90 o 
  -2  -4   6     1179.22     1293.71     15.63 o 
  -1  -4   6       21.49       27.04      2.92 o 
   0  -4   6     6124.26     6355.23     69.34 o 
   1  -4   6     1130.82     1152.69     14.64 o 
   2  -4   6     3396.83     3487.99     37.84 o 
   3  -4   6     8529.51     8356.60     80.88 o 
   4  -4   6     3714.35     3756.36     40.74 o 
   5  -4   6      332.80      306.74      8.84 o 
   6  -4   6      529.66      505.82     16.84 o 
   7  -4   6      276.49      246.39     12.19 o 
   8  -4   6       21.89       20.88      7.20 o 
   9  -4   6      120.11      106.55     13.47 o 
  10  -4   6      320.83      318.61     28.64 o 
  11  -4   6       55.88       55.91     12.58 o 
 -11  -3   6      337.39      322.71     21.12 o 
 -10  -3   6      279.62      280.44     11.37 o 
  -9  -3   6       32.15       31.40      7.07 o 
  -8  -3   6       77.58       68.63      9.38 o 
  -7  -3   6     1243.24     1174.77     20.40 o 
  -6  -3   6      121.75      131.14      7.83 o 
  -5  -3   6     2661.45     2653.52     33.05 o 
  -4  -3   6    12313.93    12039.94    127.62 o 
  -3  -3   6     2783.95     2746.84     29.25 o 
  -2  -3   6      869.32      895.44     11.31 o 
  -1  -3   6     5667.92     5820.50     71.41 o 
   0  -3   6      183.12      219.60      5.72 o 
   1  -3   6       28.26       29.48      4.56 o 
   2  -3   6     4647.41     4727.59     51.99 o 
   3  -3   6     5595.49     5588.23     55.75 o 
   4  -3   6      115.50      110.05      5.46 o 
   5  -3   6     5290.05     5058.13     63.38 o 
   6  -3   6     6037.76     6020.23     93.28 o 
   7  -3   6      424.19      417.38     15.82 o 
   8  -3   6       47.31       63.74      9.51 o 
   9  -3   6      139.29      122.08      8.91 o 
  10  -3   6        0.77        4.12      8.80 o 
  11  -3   6        7.60        6.32     11.75 o 
 -12  -2   6      217.83      249.72     13.90 o 
 -11  -2   6      361.32      351.78     13.00 o 
 -10  -2   6       83.36       72.95      8.23 o 
  -9  -2   6      848.63      795.70     17.79 o 
  -8  -2   6       87.83       94.60      7.29 o 
  -7  -2   6      841.84      802.63     15.64 o 
  -6  -2   6      393.34      390.19     11.23 o 
  -5  -2   6     1829.73     1883.65     23.02 o 
  -4  -2   6     3614.12     3640.85     39.75 o 
  -3  -2   6     1553.65     1750.11     20.78 o 
  -2  -2   6     5589.05     5552.64     59.32 o 
  -1  -2   6     3519.55     3613.57     47.46 o 
   0  -2   6      843.32      842.80     12.23 o 
   1  -2   6      514.35      466.51      8.36 o 
   2  -2   6      126.63      158.93      5.23 o 
   3  -2   6     2342.96     2383.70     28.50 o 
   4  -2   6        2.91        2.57      4.11 o 
   5  -2   6      953.42      904.56     16.29 o 
   6  -2   6      925.12      928.87     21.01 o 
   7  -2   6      255.05      248.51     12.29 o 
   8  -2   6      770.87      773.82     21.72 o 
   9  -2   6        6.42       23.17      9.16 o 
  10  -2   6      229.36      238.69     10.46 o 
  11  -2   6        3.57        7.83     11.70 o 
 -12  -1   6      267.91      268.25     14.21 o 
 -11  -1   6      212.74      195.94     10.81 o 
 -10  -1   6      416.23      384.57     13.17 o 
  -9  -1   6     2597.46     2436.21     39.92 o 
  -8  -1   6      848.91      810.21     17.22 o 
  -7  -1   6      107.87      105.39      6.01 o 
  -6  -1   6      263.45      254.35      7.29 o 
  -5  -1   6      378.43      400.27      7.58 o 
  -4  -1   6       44.46       35.54      2.78 o 
  -3  -1   6    13555.29    13272.86    165.02 o 
  -2  -1   6    12665.27    12507.48    146.15 o 
  -1  -1   6     3565.19     3654.08     52.26 o 
   0  -1   6     3742.71     3690.67     45.51 o 
   1  -1   6    11026.05    10751.27    111.88 o 
   2  -1   6     1832.03     1875.95     25.65 o 
   3  -1   6      702.57      664.62     10.05 o 
   4  -1   6     3452.91     3492.70     52.59 o 
   5  -1   6      332.96      329.46      9.84 o 
   6  -1   6       66.08       83.84     10.57 o 
   7  -1   6     2651.22     2642.18     51.35 o 
   8  -1   6     2039.01     1938.23     40.24 o 
   9  -1   6      456.13      482.30     26.91 o 
  10  -1   6       29.21       24.21      9.29 o 
 -12   0   6      122.07      127.10     11.69 o 
 -11   0   6       27.40       27.92      8.36 o 
 -10   0   6      146.89      152.42     10.11 o 
  -9   0   6      828.01      755.51     17.30 o 
  -8   0   6       78.03       90.12      7.09 o 
  -7   0   6     1210.44     1174.17     21.00 o 
  -6   0   6      422.09      440.10      8.30 o 
  -5   0   6     2602.92     2628.47     29.62 o 
  -4   0   6     2175.49     2302.32     24.75 o 
  -3   0   6      802.40      814.63     15.98 o 
  -2   0   6     3397.90     3379.07     46.93 o 
  -1   0   6      516.39      487.98      9.83 o 
   0   0   6     1901.31     1956.68     25.22 o 
   1   0   6      184.00      183.81      6.40 o 
   2   0   6     3255.86     3331.46     44.62 o 
   3   0   6     2650.91     2581.74     40.62 o 
   4   0   6       12.41       23.15      5.65 o 
   5   0   6     4195.16     4034.79     51.63 o 
   6   0   6     1160.69     1162.99     24.44 o 
   7   0   6      219.90      220.69     18.92 o 
   8   0   6      246.50      245.52     22.45 o 
   9   0   6        8.60        2.94      9.80 o 
  10   0   6        0.35       -0.48      9.07 o 
 -12   1   6       73.61       75.49     11.78 o 
 -11   1   6      160.79      168.85     10.63 o 
 -10   1   6      583.44      586.81     15.80 o 
  -9   1   6      119.91      120.34      8.29 o 
  -8   1   6     1193.93     1138.68     23.48 o 
  -7   1   6     5061.27     5093.78     69.93 o 
  -6   1   6     3726.90     3792.49     45.00 o 
  -5   1   6       42.18       55.06      3.41 o 
  -4   1   6      209.52      218.62      8.24 o 
  -3   1   6     3250.63     3574.99     53.44 o 
  -2   1   6      862.92      874.77     17.49 o 
  -1   1   6     1665.08     1586.07     18.80 o 
   0   1   6    10478.52    10251.93    110.46 o 
   1   1   6      841.01      873.25     14.65 o 
   2   1   6     4798.64     4697.52     55.48 o 
   3   1   6    11382.31    10931.71    132.81 o 
   4   1   6     1354.63     1346.89     19.10 o 
   5   1   6      278.06      255.90      8.57 o 
   6   1   6       10.85       10.31      7.40 o 
   7   1   6       19.13       18.38      8.08 o 
   8   1   6        4.74        1.78      8.80 o 
   9   1   6      153.52      153.97     20.63 o 
  10   1   6      480.75      508.30     23.09 o 
 -12   2   6      179.59      167.84     14.91 o 
 -11   2   6        0.93        0.07      8.03 o 
 -10   2   6      483.40      493.00     18.02 o 
  -9   2   6      921.56      879.05     18.96 o 
  -8   2   6        0.16        1.81      5.71 o 
  -7   2   6       48.07       60.10      6.15 o 
  -6   2   6      132.51      125.09      6.10 o 
  -5   2   6      679.69      713.46     10.81 o 
  -4   2   6     1868.84     1861.51     25.88 o 
  -3   2   6     6347.03     6526.97    104.23 o 
  -2   2   6     9143.89     9384.80    105.12 o 
  -1   2   6       13.65       19.14      3.18 o 
   0   2   6     6293.60     6409.58     70.73 o 
   1   2   6     6630.81     6589.35     89.38 o 
   2   2   6      285.68      284.05      8.14 o 
   3   2   6        9.37       10.06      4.63 o 
   4   2   6        5.20        6.75      5.16 o 
   5   2   6      601.09      562.96     14.23 o 
   6   2   6     1830.23     1742.37     39.62 o 
   7   2   6     1608.47     1654.62     58.26 o 
   8   2   6      661.04      635.29     26.75 o 
   9   2   6       34.67       36.76     25.41 o 
  10   2   6      170.06      181.14     18.18 o 
 -12   3   6      163.97      175.51     15.30 o 
 -11   3   6      614.95      623.94     20.04 o 
 -10   3   6      113.17      129.92     11.05 o 
  -9   3   6        1.82        6.20      7.97 o 
  -8   3   6      215.48      201.22      9.73 o 
  -7   3   6      287.96      280.30     10.17 o 
  -6   3   6      873.70      844.63     29.39 o 
  -5   3   6     6736.14     6717.33     72.24 o 
  -4   3   6     2129.57     2090.25     35.67 o 
  -3   3   6      196.58      183.73      5.41 o 
  -2   3   6     4458.82     4550.82     53.01 o 
  -1   3   6     2087.22     2247.91     28.06 o 
   0   3   6      410.75      445.35      7.56 o 
   1   3   6      186.81      173.88      6.70 o 
   2   3   6     3672.27     3621.39     75.84 o 
   3   3   6      998.35      994.02     17.06 o 
   4   3   6     1159.10     1147.90     20.88 o 
   5   3   6     1774.92     1671.29     27.83 o 
   6   3   6      364.88      352.96     19.18 o 
   7   3   6       16.84       18.31     12.34 o 
   8   3   6      357.78      350.09     20.63 o 
   9   3   6        2.26       -2.17     12.35 o 
 -12   4   6      155.35      174.89     15.45 o 
 -11   4   6       59.87       64.12     10.42 o 
 -10   4   6      192.58      176.52     14.48 o 
  -9   4   6       33.51       21.42      8.17 o 
  -8   4   6     2386.34     2305.46     43.56 o 
  -7   4   6     5331.32     5057.77     85.96 o 
  -6   4   6      924.44      903.06     24.79 o 
  -5   4   6     4625.24     4722.75     58.88 o 
  -4   4   6     2694.12     2788.36     30.31 o 
  -3   4   6      314.03      365.21      7.16 o 
  -2   4   6     1215.34     1260.03     18.11 o 
  -1   4   6     2012.52     1962.36     27.12 o 
   0   4   6     6010.77     5962.14     99.88 o 
   1   4   6     1054.43     1012.34     19.73 o 
   2   4   6     6651.85     6453.85     96.45 o 
   3   4   6     4339.36     4206.30     54.54 o 
   4   4   6      153.89      147.01      8.09 o 
   5   4   6      188.14      189.00      9.12 o 
   6   4   6       28.70       21.50     10.68 o 
   7   4   6       79.14       76.32     15.21 o 
   8   4   6      146.18      168.50     14.19 o 
   9   4   6      403.58      456.22     29.08 o 
 -12   5   6      245.50      300.77     26.52 o 
 -11   5   6        0.15       -7.01      9.10 o 
 -10   5   6      662.54      652.47     19.77 o 
  -9   5   6      943.72      892.59     22.72 o 
  -8   5   6      238.86      250.79     13.55 o 
  -7   5   6      478.31      468.52     14.88 o 
  -6   5   6       11.86       16.44      7.33 o 
  -5   5   6      331.75      325.69     12.41 o 
  -4   5   6      343.89      366.22      9.92 o 
  -3   5   6     1960.26     1981.28     31.81 o 
  -2   5   6     2254.37     2363.12     35.78 o 
  -1   5   6      412.46      406.98     10.07 o 
   0   5   6     4679.04     4581.61     81.31 o 
   1   5   6      114.09       89.66     18.39 o 
   2   5   6     3242.40     3009.09     48.59 o 
   3   5   6      160.78      153.32      7.57 o 
   4   5   6      232.85      225.99      9.18 o 
   5   5   6      590.77      589.45     15.21 o 
   6   5   6       78.62       82.73     12.08 o 
   7   5   6      303.43      334.30     25.44 o 
   8   5   6        7.30       11.11     11.36 o 
 -12   6   6      307.47      336.00     18.52 o 
 -11   6   6       76.95       87.39     12.74 o 
 -10   6   6       12.82       17.70      8.92 o 
  -9   6   6        3.91        2.22      8.45 o 
  -8   6   6      529.65      486.26     16.37 o 
  -7   6   6       27.76       36.33      7.84 o 
  -6   6   6     5583.67     5474.52    183.87 o 
  -5   6   6     6334.88     6258.83    167.07 o 
  -4   6   6      170.91      175.85      9.56 o 
  -3   6   6     2072.11     2091.14     45.96 o 
  -2   6   6     3097.09     3151.25     79.18 o 
  -1   6   6     1149.16     1119.86     28.59 o 
   0   6   6       87.02       86.69      7.78 o 
   1   6   6     1303.79     1270.02     33.21 o 
   2   6   6      257.79      256.98     13.28 o 
   3   6   6      192.82      222.41     10.23 o 
   4   6   6     2379.70     2317.51     42.39 o 
   5   6   6     1978.30     1947.67     44.39 o 
   6   6   6       81.19       92.78     12.54 o 
   7   6   6      127.45      134.39     13.79 o 
   8   6   6       64.28       58.96     14.50 o 
 -12   7   6       22.66       17.69     14.25 o 
 -11   7   6        9.68       24.91     11.22 o 
 -10   7   6      201.19      187.84     14.33 o 
  -9   7   6      115.87      139.37     12.66 o 
  -8   7   6      441.59      415.97     17.77 o 
  -7   7   6      127.56      146.45     13.07 o 
  -6   7   6      446.24      428.23     20.35 o 
  -5   7   6      322.03      309.48     15.71 o 
  -4   7   6        1.69        2.03      7.12 o 
  -3   7   6     3564.07     3321.61     70.38 o 
  -2   7   6     1413.81     1378.80     45.75 o 
  -1   7   6      270.03      220.29     12.35 o 
   0   7   6     1021.55      956.24     26.75 o 
   1   7   6      118.69       86.52     10.88 o 
   2   7   6      275.23      277.15     13.70 o 
   3   7   6       58.69       62.34      8.21 o 
   4   7   6      938.07      951.88     22.08 o 
   5   7   6       19.19       12.37     10.77 o 
   6   7   6      195.28      208.79     15.79 o 
   7   7   6      446.60      515.97     66.68 o 
 -12   8   6        6.08       17.87     17.31 o 
 -11   8   6      633.51      725.49     25.37 o 
 -10   8   6     1149.07     1193.39     33.07 o 
  -9   8   6      818.44      867.36     26.80 o 
  -8   8   6      316.85      279.61     14.74 o 
  -7   8   6       73.79       78.05     13.27 o 
  -6   8   6        5.17        1.76      9.51 o 
  -5   8   6      296.62      281.18     16.29 o 
  -4   8   6     1814.05     1739.41     51.16 o 
  -3   8   6     2723.76     2535.18     60.20 o 
  -2   8   6        2.32        3.70      6.92 o 
  -1   8   6     3007.74     2900.01     64.23 o 
   0   8   6     2291.08     2087.94     49.12 o 
   1   8   6      750.33      684.31     22.82 o 
   2   8   6        4.48        2.44      9.34 o 
   3   8   6        0.46       -7.26      7.26 o 
   4   8   6        1.04        3.01      8.17 o 
   5   8   6       13.91       20.50     11.60 o 
   6   8   6      413.53      455.72     23.43 o 
 -11   9   6      103.72      112.45     13.39 o 
 -10   9   6      547.50      591.55     22.87 o 
  -9   9   6       10.84       10.07     10.28 o 
  -8   9   6     1107.14     1101.17     30.36 o 
  -7   9   6      953.05      914.01     35.27 o 
  -6   9   6        0.71        7.65     10.35 o 
  -5   9   6      213.73      225.07     15.79 o 
  -4   9   6      140.10      150.89     12.10 o 
  -3   9   6      328.09      318.07     14.15 o 
  -2   9   6      639.62      618.91     19.73 o 
  -1   9   6     2117.07     2016.10     47.43 o 
   0   9   6     2273.77     2234.67     52.72 o 
   1   9   6      207.47      200.02     13.33 o 
   2   9   6     1356.87     1293.03     41.09 o 
   3   9   6      233.01      240.74     20.23 o 
   4   9   6        8.81       22.24     12.47 o 
   5   9   6      111.32      105.76     15.15 o 
   6   9   6       59.10       69.13     14.81 o 
 -11  10   6       80.98       96.03     18.38 o 
 -10  10   6        0.47       12.41     10.90 o 
  -9  10   6      366.89      385.47     41.49 o 
  -8  10   6      657.47      671.00     31.66 o 
  -7  10   6      343.30      324.86     21.55 o 
  -6  10   6      131.91      131.11     13.90 o 
  -5  10   6     1380.38     1261.54     41.49 o 
  -4  10   6      143.32      138.22      8.84 o 
  -3  10   6        0.86        1.72      9.33 o 
  -2  10   6       83.05       77.47     11.68 o 
  -1  10   6      362.91      364.72     16.40 o 
   0  10   6      111.06      113.91     11.37 o 
   1  10   6      628.01      599.97     36.72 o 
   2  10   6      689.99      725.46     24.89 o 
   3  10   6       68.16       89.35     10.23 o 
   4  10   6      172.81      222.26     20.19 o 
   5  10   6      146.21      134.67     19.35 o 
 -10  11   6       11.70       21.50     11.17 o 
  -9  11   6      155.37      191.20     21.75 o 
  -8  11   6      470.23      469.36     27.47 o 
  -7  11   6      178.31      172.76     16.96 o 
  -6  11   6     2269.89     2217.75     67.65 o 
  -5  11   6     1807.19     1711.86     53.71 o 
  -4  11   6        1.15       10.73      7.51 o 
  -3  11   6       17.35       15.71     10.82 o 
  -2  11   6      413.87      416.25     17.95 o 
  -1  11   6       43.74       27.47      9.62 o 
   0  11   6      200.35      197.40     26.19 o 
   1  11   6      981.71      964.65     29.70 o 
   2  11   6      248.04      251.66     15.73 o 
   3  11   6      173.13      203.33     20.54 o 
   4  11   6      933.50     1031.65     43.58 o 
 -10  12   6      134.10      180.67     20.43 o 
  -9  12   6        2.05       17.75     11.08 o 
  -8  12   6      108.29      133.78     18.31 o 
  -7  12   6       52.69       33.25     14.21 o 
  -6  12   6      265.98      245.55     18.63 o 
  -5  12   6      130.47      129.20     14.81 o 
  -4  12   6      737.75      684.06     28.97 o 
  -3  12   6      267.97      244.51     15.53 o 
  -2  12   6      113.76       81.46     13.87 o 
  -1  12   6      212.42      175.98     13.99 o 
   0  12   6      107.49       94.20     11.90 o 
   1  12   6      109.10      130.64     12.83 o 
   2  12   6       66.75       50.23     14.17 o 
   3  12   6        3.70       25.05     15.81 o 
  -9  13   6       69.42       67.87     17.65 o 
  -8  13   6        0.58       -6.91     15.04 o 
  -7  13   6       62.08       83.03     15.87 o 
  -6  13   6        8.22       16.61     12.40 o 
  -5  13   6      100.31      105.13     15.02 o 
  -4  13   6      684.15      650.66     28.42 o 
  -3  13   6      611.32      625.97     19.84 o 
  -2  13   6        6.59        5.22      8.73 o 
  -1  13   6      437.78      477.87     20.29 o 
   0  13   6      499.29      513.50     21.39 o 
   1  13   6        0.55        6.78     13.15 o 
  -7  14   6       80.01       67.99     16.14 o 
  -6  14   6      271.53      292.30     20.88 o 
  -5  14   6      184.96      192.84     17.48 o 
  -4  14   6      126.69      118.95     15.89 o 
  -3  14   6      183.49      183.00     17.61 o 
  -2  14   6        8.82        2.03      9.10 o 
  -1  14   6        3.99       11.39      9.55 o 
   0  14   6        0.98      -12.48     12.48 o 
  -5  15   6       18.60       15.72     14.11 o 
  -4  15   6        0.40       -5.35     13.46 o 
  -3  15   6        2.45       -9.10     12.74 o 
   2 -18   7        6.94      -17.21     17.21 o 
   3 -18   7      137.57      136.22     22.34 o 
  -1 -17   7      109.66      105.18     17.94 o 
   0 -17   7       54.90       50.84     17.45 o 
   1 -17   7      310.36      301.30     24.45 o 
   2 -17   7       54.49       31.49     19.41 o 
   3 -17   7       23.12       21.92     18.83 o 
   4 -17   7      328.84      295.37     25.29 o 
   5 -17   7      296.98      287.10     26.04 o 
   6 -17   7      178.93      194.90     23.66 o 
  -3 -16   7       32.55       11.00     18.98 o 
  -2 -16   7      175.85      181.70     23.19 o 
  -1 -16   7      127.08       99.17     18.00 o 
   0 -16   7      176.40      173.81     12.70 o 
   1 -16   7      385.15      396.17     20.53 o 
   2 -16   7      189.57      187.09     14.94 o 
   3 -16   7      460.88      417.58     30.86 o 
   4 -16   7      281.24      305.74     26.60 o 
   5 -16   7       27.97       18.63     19.73 o 
   6 -16   7      426.68      434.65     31.17 o 
   7 -16   7        2.54      -16.67     16.67 o 
  -4 -15   7      108.99       95.88     22.00 o 
  -3 -15   7      294.66      325.69     27.95 o 
  -2 -15   7       64.00       69.43     10.86 o 
  -1 -15   7      269.82      245.55     13.92 o 
   0 -15   7      355.39      341.80     16.32 o 
   1 -15   7       12.72       19.82     10.22 o 
   2 -15   7      165.73      159.52     14.85 o 
   3 -15   7        5.84        8.69     11.65 o 
   4 -15   7      100.97       91.71     12.66 o 
   5 -15   7       22.15        6.97     18.19 o 
   6 -15   7      172.57      199.58     22.49 o 
   7 -15   7       69.14       50.43     18.04 o 
   8 -15   7       51.15       24.92     17.21 o 
  -5 -14   7       92.19       83.44     21.09 o 
  -4 -14   7      299.81      322.41     16.62 o 
  -3 -14   7        7.43        7.34     11.14 o 
  -2 -14   7     1124.05     1146.55     28.42 o 
  -1 -14   7      287.91      290.60     14.47 o 
   0 -14   7      126.03       97.13     11.22 o 
   1 -14   7      273.67      263.84     14.27 o 
   2 -14   7        0.39       -2.29     12.04 o 
   3 -14   7       46.41       45.97     12.59 o 
   4 -14   7       11.55       16.09     11.90 o 
   5 -14   7     1062.16     1134.63     73.62 o 
   6 -14   7     1288.90     1338.61     52.62 o 
   7 -14   7        3.15       11.61     17.16 o 
   8 -14   7     1091.59     1034.25     43.30 o 
   9 -14   7      216.22      211.73     20.36 o 
  -6 -13   7      202.41      252.34     33.23 o 
  -5 -13   7       13.23       -3.33     13.66 o 
  -4 -13   7       34.86       52.18     11.66 o 
  -3 -13   7        9.37        0.34     10.25 o 
  -2 -13   7      133.83      121.88     10.77 o 
  -1 -13   7      105.35       81.24     10.34 o 
   0 -13   7       56.93       52.48      9.99 o 
   1 -13   7       80.77       75.20     12.55 o 
   2 -13   7      221.26      195.57     13.73 o 
   3 -13   7      633.60      639.82     24.37 o 
   4 -13   7      153.05      166.37     14.57 o 
   5 -13   7       18.16       19.07     11.03 o 
   6 -13   7       33.50       16.59     10.73 o 
   7 -13   7       54.86       96.13     18.28 o 
   8 -13   7       12.71        4.68     15.52 o 
   9 -13   7       20.75       34.40     16.17 o 
  -7 -12   7      153.89      185.09     20.22 o 
  -6 -12   7      317.65      335.19     17.27 o 
  -5 -12   7       49.33       40.44      9.81 o 
  -4 -12   7       70.02       92.32     10.44 o 
  -3 -12   7      411.56      433.53     18.08 o 
  -2 -12   7      584.39      581.85     18.85 o 
  -1 -12   7       16.31       19.34      9.07 o 
   0 -12   7     4686.34     4385.80     87.93 o 
   1 -12   7     4020.22     3834.22     72.12 o 
   2 -12   7       49.02       57.79      9.91 o 
   3 -12   7     1629.50     1592.75     41.88 o 
   4 -12   7      350.16      345.08     17.75 o 
   5 -12   7        2.91        7.18     27.48 o 
   6 -12   7       50.33       38.76     11.22 o 
   7 -12   7      754.04      760.49     24.02 o 
   8 -12   7      454.36      430.38     27.16 o 
   9 -12   7      203.06      200.34     19.57 o 
  10 -12   7     1088.12     1098.71     43.31 o 
  -8 -11   7        0.09        7.21     14.20 o 
  -7 -11   7        3.30       10.87      9.16 o 
  -6 -11   7        8.05        1.06      9.17 o 
  -5 -11   7      402.37      420.54     16.22 o 
  -4 -11   7       15.48        8.82      8.67 o 
  -3 -11   7      244.04      259.06     23.64 o 
  -2 -11   7      176.60      163.84      9.39 o 
  -1 -11   7       95.79       91.50      7.15 o 
   0 -11   7       47.52       49.27      6.81 o 
   1 -11   7      113.01       93.86     10.02 o 
   2 -11   7       11.71       -1.46      8.30 o 
   3 -11   7        7.47       10.60      8.59 o 
   4 -11   7       14.21        0.81     10.54 o 
   5 -11   7      128.57      120.30     12.99 o 
   6 -11   7        0.22       -0.09     14.35 o 
   7 -11   7       14.77       24.60     10.87 o 
   8 -11   7       30.91       46.33     15.78 o 
   9 -11   7       52.49       78.55     17.09 o 
  10 -11   7       10.04       23.89     15.51 o 
  -8 -10   7      256.23      302.80     32.18 o 
  -7 -10   7      971.17     1032.51     24.61 o 
  -6 -10   7       20.21       27.85      9.37 o 
  -5 -10   7     1816.75     1763.49     34.69 o 
  -4 -10   7     2827.99     2781.04     37.82 o 
  -3 -10   7      442.67      415.20      9.43 o 
  -2 -10   7      247.00      229.57      6.86 o 
  -1 -10   7       10.24       39.22     12.39 o 
   0 -10   7     1626.03     1514.85     18.71 o 
   1 -10   7      415.53      421.52     12.55 o 
   2 -10   7     4816.64     4618.10     84.34 o 
   3 -10   7     5469.75     5250.82     94.64 o 
   4 -10   7       15.79       26.68     10.64 o 
   5 -10   7     2781.49     2780.08     71.30 o 
   6 -10   7     1259.76     1165.56     32.21 o 
   7 -10   7       73.96       82.90     22.89 o 
   8 -10   7       10.25       19.50      9.76 o 
   9 -10   7      298.35      253.77     20.37 o 
  10 -10   7      555.52      516.82     28.80 o 
  -9  -9   7        1.10      -12.07     13.25 o 
  -8  -9   7       49.43       51.59     10.06 o 
  -7  -9   7        5.84        6.79      7.34 o 
  -6  -9   7       36.34       29.77      6.38 o 
  -5  -9   7       75.44       85.77      5.81 o 
  -4  -9   7      165.00      156.32      6.51 o 
  -3  -9   7      191.09      198.12      6.65 o 
  -2  -9   7      311.33      294.49      7.19 o 
  -1  -9   7       36.37       36.09      3.74 o 
   0  -9   7       94.91      113.00      4.91 o 
   1  -9   7      340.76      329.40      8.81 o 
   2  -9   7        8.49        6.54      5.69 o 
   3  -9   7      122.12      129.98      7.91 o 
   4  -9   7      572.37      570.15     46.10 o 
   5  -9   7      688.16      676.82     23.36 o 
   6  -9   7      698.18      683.77     65.07 o 
   7  -9   7        1.99       10.65      9.61 o 
   8  -9   7      173.46      163.20     12.28 o 
   9  -9   7       10.09       21.97     14.15 o 
  10  -9   7       87.97       78.75     16.08 o 
 -10  -8   7      107.92      123.85     15.76 o 
  -9  -8   7      328.35      346.31     16.22 o 
  -8  -8   7        1.31       -4.20      6.06 o 
  -7  -8   7       19.47       16.16      6.09 o 
  -6  -8   7      671.78      674.78     12.41 o 
  -5  -8   7     2104.02     2077.34     26.76 o 
  -4  -8   7        1.68        2.14      4.18 o 
  -3  -8   7     4844.91     4727.98     50.98 o 
  -2  -8   7     6560.73     6203.71     66.49 o 
  -1  -8   7      115.68       93.09      3.89 o 
   0  -8   7     1330.77     1335.21     15.87 o 
   1  -8   7      665.25      642.94      9.93 o 
   2  -8   7      132.42      149.85      5.97 o 
   3  -8   7      978.30      936.78     16.46 o 
   4  -8   7     1712.39     1687.08     27.51 o 
   5  -8   7     1702.45     1681.40     51.84 o 
   6  -8   7       19.03       30.38      9.78 o 
   7  -8   7     1715.67     1600.20     40.18 o 
   8  -8   7     1769.66     1727.23     42.33 o 
   9  -8   7        1.34       12.39      9.55 o 
  10  -8   7      213.24      154.04     17.95 o 
  11  -8   7        0.16       -1.34     14.01 o 
 -10  -7   7      137.81      146.90     12.10 o 
  -9  -7   7       54.60       49.49      7.05 o 
  -8  -7   7      211.77      223.68      8.47 o 
  -7  -7   7       10.24        6.63      5.16 o 
  -6  -7   7        5.89       13.49      4.94 o 
  -5  -7   7        7.85       11.06      4.59 o 
  -4  -7   7      856.41      838.75     12.71 o 
  -3  -7   7     3396.59     3293.44     35.19 o 
  -2  -7   7      538.88      536.24      9.64 o 
  -1  -7   7      333.17      356.51      8.49 o 
   0  -7   7     3660.21     3450.55     38.59 o 
   1  -7   7     1983.50     1967.12     21.61 o 
   2  -7   7     4047.27     3987.08     45.05 o 
   3  -7   7       66.66       72.68      5.01 o 
   4  -7   7       68.23       80.05      6.05 o 
   5  -7   7      156.79      196.17     27.24 o 
   6  -7   7     1506.73     1473.03     31.70 o 
   7  -7   7     2618.41     2523.26     48.40 o 
   8  -7   7      185.17      183.99     11.18 o 
   9  -7   7        7.06        1.49      9.53 o 
  10  -7   7      431.43      448.36     26.71 o 
  11  -7   7      491.76      478.84     26.84 o 
 -10  -6   7      697.95      725.37     17.94 o 
  -9  -6   7      133.06      119.13      8.62 o 
  -8  -6   7      520.72      520.12     25.00 o 
  -7  -6   7     1270.15     1203.07     19.22 o 
  -6  -6   7       10.80        9.85      5.02 o 
  -5  -6   7       35.02       38.15      4.61 o 
  -4  -6   7       76.47       89.06      5.10 o 
  -3  -6   7     1246.42     1241.64     15.55 o 
  -2  -6   7      776.47      774.39     11.68 o 
  -1  -6   7     3136.91     3165.49     37.87 o 
   0  -6   7     6862.55     6643.70     74.26 o 
   1  -6   7      582.99      641.72     10.18 o 
   2  -6   7     4251.44     4189.20     44.91 o 
   3  -6   7     2037.16     2013.91     27.14 o 
   4  -6   7      136.57      155.12      7.09 o 
   5  -6   7     1435.56     1417.37     22.31 o 
   6  -6   7       26.31       36.10      8.31 o 
   7  -6   7     2713.75     2573.93     42.52 o 
   8  -6   7      175.24      177.33     16.90 o 
   9  -6   7      526.00      495.70     20.24 o 
  10  -6   7      282.42      250.13     15.71 o 
  11  -6   7        9.84        5.41     13.90 o 
 -11  -5   7        9.56        9.34      9.20 o 
 -10  -5   7       14.68        9.37      7.47 o 
  -9  -5   7      293.44      269.05     11.82 o 
  -8  -5   7     1157.60     1124.51     21.48 o 
  -7  -5   7     1288.77     1217.19     19.27 o 
  -6  -5   7      631.77      604.34     12.08 o 
  -5  -5   7     4343.53     4236.71     49.07 o 
  -4  -5   7     1117.77     1111.46     15.25 o 
  -3  -5   7     1747.15     1702.04     20.83 o 
  -2  -5   7     3565.66     3478.75     38.97 o 
  -1  -5   7     6110.16     6228.50     76.68 o 
   0  -5   7      465.47      514.36      8.84 o 
   1  -5   7     6574.50     6626.90     68.45 o 
   2  -5   7     6765.64     6746.78     79.23 o 
   3  -5   7     3701.30     3686.71     44.54 o 
   4  -5   7      298.83      327.26      8.48 o 
   5  -5   7      513.43      461.56     10.63 o 
   6  -5   7      346.63      351.43     26.01 o 
   7  -5   7     1960.94     1898.66     38.74 o 
   8  -5   7      292.87      297.26     11.59 o 
   9  -5   7      421.69      415.77     15.80 o 
  10  -5   7       31.26       38.09      8.96 o 
  11  -5   7       64.35       45.24     21.95 o 
 -11  -4   7       65.27       61.46      9.92 o 
 -10  -4   7       89.30       82.65      8.43 o 
  -9  -4   7       24.59       38.32      7.18 o 
  -8  -4   7     1157.36     1108.35     26.30 o 
  -7  -4   7      214.50      215.11     10.67 o 
  -6  -4   7      364.15      345.39      9.28 o 
  -5  -4   7     2016.39     1977.47     24.00 o 
  -4  -4   7      149.79      156.68      5.19 o 
  -3  -4   7     5742.23     5723.34     58.28 o 
  -2  -4   7     1068.23     1035.85     13.84 o 
  -1  -4   7     4400.27     4514.02     47.23 o 
   0  -4   7     2229.20     2082.27     25.38 o 
   1  -4   7       46.19       52.92      3.74 o 
   2  -4   7     6287.84     6323.27     78.79 o 
   3  -4   7      220.03      226.79      6.81 o 
   4  -4   7     1612.03     1733.81     22.43 o 
   5  -4   7      357.38      334.19      9.25 o 
   6  -4   7      461.83      470.77     33.87 o 
   7  -4   7     1651.85     1583.79     44.73 o 
   8  -4   7      188.65      215.42     12.09 o 
   9  -4   7      765.95      781.21     18.24 o 
  10  -4   7      310.72      304.74     14.06 o 
  11  -4   7       27.47       15.08     13.57 o 
 -11  -3   7      144.38      150.95     11.61 o 
 -10  -3   7        1.05       -6.46      6.96 o 
  -9  -3   7        1.01       -1.03      6.33 o 
  -8  -3   7      378.80      351.15     11.68 o 
  -7  -3   7     1261.88     1216.87     20.85 o 
  -6  -3   7     1606.30     1535.36     22.45 o 
  -5  -3   7     2748.31     2668.43     33.18 o 
  -4  -3   7      646.26      690.19     10.40 o 
  -3  -3   7     1964.84     1898.27     23.77 o 
  -2  -3   7     1668.87     1523.71     18.72 o 
  -1  -3   7     5542.54     5592.30     60.12 o 
   0  -3   7     1455.28     1461.27     23.41 o 
   1  -3   7       72.28       82.99      4.65 o 
   2  -3   7      987.35     1018.64     15.70 o 
   3  -3   7     1701.53     1641.32     21.13 o 
   4  -3   7     2234.19     2227.23     29.65 o 
   5  -3   7     3101.85     3002.37     40.01 o 
   6  -3   7       33.94       44.87     15.92 o 
   7  -3   7      738.09      751.52     35.26 o 
   8  -3   7     1096.99     1065.51     35.58 o 
   9  -3   7       47.67       47.27      9.45 o 
  10  -3   7       73.85       76.93      8.37 o 
 -12  -2   7      107.27      129.04     23.80 o 
 -11  -2   7       78.19       87.12      8.99 o 
 -10  -2   7      138.01      137.47      9.28 o 
  -9  -2   7      461.16      454.02     13.14 o 
  -8  -2   7     1157.77     1079.70     21.45 o 
  -7  -2   7      694.94      701.39     25.64 o 
  -6  -2   7     1303.35     1276.17     19.50 o 
  -5  -2   7     3261.09     3211.47     36.68 o 
  -4  -2   7       12.52       15.23      3.20 o 
  -3  -2   7     1227.10     1268.86     17.86 o 
  -2  -2   7      153.60      157.17      4.99 o 
  -1  -2   7     3014.51     2936.20     57.16 o 
   0  -2   7     2374.98     2394.34     29.26 o 
   1  -2   7    10634.80    10664.55    143.29 o 
   2  -2   7    12323.49    12112.71    140.00 o 
   3  -2   7     1234.08     1284.76     21.85 o 
   4  -2   7     1699.52     1647.94     23.52 o 
   5  -2   7     1393.96     1382.49     21.51 o 
   6  -2   7       26.10       20.47      6.84 o 
   7  -2   7        0.52       17.86      8.68 o 
   8  -2   7      266.68      258.75     12.72 o 
   9  -2   7      795.71      788.10     21.76 o 
  10  -2   7        5.53       -5.03      8.86 o 
 -12  -1   7       28.22       34.65      9.96 o 
 -11  -1   7      213.25      217.56     14.56 o 
 -10  -1   7      705.47      698.08     27.86 o 
  -9  -1   7      535.04      516.03     15.24 o 
  -8  -1   7        1.59       -1.56      5.76 o 
  -7  -1   7     1418.13     1370.41     24.91 o 
  -6  -1   7      556.26      579.33     10.81 o 
  -5  -1   7     1358.30     1320.07     18.15 o 
  -4  -1   7     1447.59     1422.90     19.14 o 
  -3  -1   7     2501.85     2622.91     29.69 o 
  -2  -1   7      288.65      289.60      7.63 o 
  -1  -1   7     7782.64     7748.45     86.24 o 
   0  -1   7     3540.60     3355.40     39.46 o 
   1  -1   7       92.98       82.29      4.56 o 
   2  -1   7       74.12      106.02      7.73 o 
   3  -1   7     1848.15     1798.48     36.67 o 
   4  -1   7       14.32       12.67      5.38 o 
   5  -1   7      242.24      214.72     11.65 o 
   6  -1   7     1089.69     1072.30     20.36 o 
   7  -1   7      672.41      658.81     28.49 o 
   8  -1   7        2.91       -9.34     13.51 o 
   9  -1   7      234.04      237.07     16.80 o 
  10  -1   7       62.07       53.50     13.25 o 
 -12   0   7      200.70      210.67     12.85 o 
 -11   0   7       45.21       37.52     12.29 o 
 -10   0   7      124.54      120.29      8.79 o 
  -9   0   7        0.22        0.15      6.11 o 
  -8   0   7      142.38      128.45      7.36 o 
  -7   0   7      595.63      583.87     11.65 o 
  -6   0   7     6268.96     5978.45     69.02 o 
  -5   0   7     1242.64     1243.35     15.68 o 
  -4   0   7     2451.52     2458.81     30.76 o 
  -3   0   7    15088.43    14775.01    167.65 o 
  -2   0   7     5462.30     5402.46     74.02 o 
  -1   0   7      417.59      433.97     11.16 o 
   0   0   7      991.38      971.35     12.82 o 
   1   0   7     2104.97     2096.59     32.03 o 
   2   0   7       26.38       32.50      4.40 o 
   3   0   7     3517.22     3445.63     45.82 o 
   4   0   7     8106.68     8034.44     99.92 o 
   5   0   7     1022.18     1007.56     19.66 o 
   6   0   7     1085.78     1105.02     35.36 o 
   7   0   7     2511.19     2381.51     63.11 o 
   8   0   7      277.93      267.69     35.12 o 
   9   0   7       38.10       32.19     13.49 o 
  10   0   7        9.94       10.07     12.78 o 
 -12   1   7        0.02       -1.97      9.11 o 
 -11   1   7        7.59        3.74      7.62 o 
 -10   1   7       78.39       79.95      8.06 o 
  -9   1   7      239.07      249.31      9.95 o 
  -8   1   7      517.74      517.08     13.30 o 
  -7   1   7      509.25      488.69     10.74 o 
  -6   1   7       44.97       46.64      4.30 o 
  -5   1   7     1767.44     1789.72     21.02 o 
  -4   1   7       89.69      106.94      7.15 o 
  -3   1   7      376.90      420.33     10.20 o 
  -2   1   7      613.57      593.14      8.86 o 
  -1   1   7     2440.11     2550.69     26.82 o 
   0   1   7      580.41      582.93      9.01 o 
   1   1   7     1294.56     1307.06     20.49 o 
   2   1   7     1759.14     1726.59     28.12 o 
   3   1   7      155.44      161.88      7.32 o 
   4   1   7      543.56      523.72     13.91 o 
   5   1   7        5.04       -2.35      8.15 o 
   6   1   7       65.00       71.98      9.27 o 
   7   1   7       19.64       18.61     10.16 o 
   8   1   7       86.66       63.13     13.68 o 
   9   1   7       96.20       89.69     14.71 o 
 -12   2   7       80.79       86.59     12.38 o 
 -11   2   7     2444.51     2559.68     78.99 o 
 -10   2   7      822.17      784.15     17.99 o 
  -9   2   7      272.65      273.23     10.49 o 
  -8   2   7     2408.93     2280.71     40.44 o 
  -7   2   7      307.66      289.00      9.15 o 
  -6   2   7      150.84      139.17      6.09 o 
  -5   2   7      698.64      669.31      9.63 o 
  -4   2   7     6572.02     6530.86     96.08 o 
  -3   2   7     1629.57     1686.28     26.96 o 
  -2   2   7     6486.59     6557.53     69.61 o 
  -1   2   7    28979.36    28095.36    281.77 o 
   0   2   7     4748.46     4691.72     52.99 o 
   1   2   7      356.68      359.36      9.50 o 
   2   2   7     2646.10     2491.35     37.93 o 
   3   2   7       62.43       71.81      5.79 o 
   4   2   7      553.26      533.70     13.71 o 
   5   2   7     1674.68     1630.30     27.52 o 
   6   2   7     2217.70     2122.63     60.25 o 
   7   2   7       69.60       63.42     11.82 o 
   8   2   7      897.38      904.29     31.46 o 
   9   2   7     1172.70     1227.16     37.47 o 
 -12   3   7      153.38      166.15     29.25 o 
 -11   3   7        8.28        4.24      9.02 o 
 -10   3   7       81.49       76.12      9.68 o 
  -9   3   7        6.72        0.75      7.42 o 
  -8   3   7        6.81        6.02      6.03 o 
  -7   3   7       25.67       30.45      5.21 o 
  -6   3   7      674.89      665.16     13.13 o 
  -5   3   7      337.88      348.15     11.14 o 
  -4   3   7     3653.89     3785.77     49.26 o 
  -3   3   7      223.65      251.76      7.88 o 
  -2   3   7      899.23      945.73     13.92 o 
  -1   3   7      603.21      610.43     12.87 o 
   0   3   7       96.24       84.28      6.72 o 
   1   3   7      609.73      591.74     17.21 o 
   2   3   7       15.85       18.39      8.59 o 
   3   3   7      370.73      369.54     11.15 o 
   4   3   7        1.95        1.20      6.06 o 
   5   3   7        2.00        7.10      6.82 o 
   6   3   7       63.73       66.62     11.13 o 
   7   3   7       31.32       38.18     11.66 o 
   8   3   7       81.20       86.14     14.47 o 
   9   3   7      132.40      162.04     16.53 o 
 -12   4   7        1.81      -10.48     10.48 o 
 -11   4   7       69.44       67.76      9.99 o 
 -10   4   7      590.20      618.57     19.01 o 
  -9   4   7     2541.00     2437.75     70.80 o 
  -8   4   7     1481.28     1424.40     29.59 o 
  -7   4   7      809.63      795.61     19.02 o 
  -6   4   7     7110.94     6866.03    113.06 o 
  -5   4   7     2268.68     2308.34     32.57 o 
  -4   4   7      283.38      309.24      8.37 o 
  -3   4   7       64.91       77.36      3.78 o 
  -2   4   7     1255.33     1219.85     16.84 o 
  -1   4   7      209.79      179.80      6.83 o 
   0   4   7     4412.32     4222.80     63.86 o 
   1   4   7     6067.72     5785.28     87.86 o 
   2   4   7     1823.85     1689.48     30.45 o 
   3   4   7      868.48      826.40     45.08 o 
   4   4   7     2103.70     2026.67     32.21 o 
   5   4   7      602.36      600.03     15.21 o 
   6   4   7       14.95        8.12     11.13 o 
   7   4   7       11.40       17.80     11.57 o 
   8   4   7      218.38      257.69     18.28 o 
 -12   5   7       15.89       42.78     21.11 o 
 -11   5   7       72.55       68.71     10.31 o 
 -10   5   7        0.39        0.85      8.34 o 
  -9   5   7      100.83      112.92     16.50 o 
  -8   5   7        5.46        8.07      7.31 o 
  -7   5   7      642.78      670.94     17.54 o 
  -6   5   7     1564.36     1525.80     29.46 o 
  -5   5   7     2180.14     2123.73     61.95 o 
  -4   5   7     1126.10     1135.07     25.12 o 
  -3   5   7      891.00      923.29     16.94 o 
  -2   5   7      473.71      438.64     34.71 o 
  -1   5   7      673.31      686.82     24.16 o 
   0   5   7      951.57      870.08     47.65 o 
   1   5   7      562.12      536.29     13.93 o 
   2   5   7      161.66      149.09      8.48 o 
   3   5   7     1768.23     1630.43     30.22 o 
   4   5   7     2352.82     2301.97     39.63 o 
   5   5   7      288.08      288.39     11.35 o 
   6   5   7      106.05      106.15     13.17 o 
   7   5   7       77.99       98.09     13.46 o 
   8   5   7      100.70       89.90     15.08 o 
 -12   6   7       47.58       52.23     12.41 o 
 -11   6   7      328.12      366.24     32.22 o 
 -10   6   7      109.87      107.25     10.44 o 
  -9   6   7       32.74       36.59      8.61 o 
  -8   6   7      307.23      325.18     13.38 o 
  -7   6   7     1863.74     1834.35     35.63 o 
  -6   6   7      968.76      968.40     25.92 o 
  -5   6   7      499.45      459.85     12.35 o 
  -4   6   7     3991.35     4014.11    156.64 o 
  -3   6   7     3254.20     3260.21     69.08 o 
  -2   6   7      359.38      406.67     14.37 o 
  -1   6   7      693.06      673.04     20.22 o 
   0   6   7      161.09      148.06     10.06 o 
   1   6   7      394.83      330.63     15.51 o 
   2   6   7      161.60      149.16     11.47 o 
   3   6   7     1939.72     1777.69     48.80 o 
   4   6   7      914.27      916.37     21.35 o 
   5   6   7      195.14      191.93     14.34 o 
   6   6   7      471.75      505.89     21.10 o 
   7   6   7      200.44      237.74     22.72 o 
 -12   7   7      201.02      252.80     23.01 o 
 -11   7   7      442.15      522.12     21.49 o 
 -10   7   7      414.09      422.93     28.76 o 
  -9   7   7        0.52       -6.51     11.99 o 
  -8   7   7       53.23       44.62     17.80 o 
  -7   7   7       88.28       91.98      9.62 o 
  -6   7   7      266.04      271.17     15.75 o 
  -5   7   7     1245.63     1201.44     25.97 o 
  -4   7   7     3212.91     3176.36    104.93 o 
  -3   7   7       12.41        8.35      6.16 o 
  -2   7   7     1734.29     1628.84     38.54 o 
  -1   7   7     2228.67     2114.41     48.54 o 
   0   7   7      998.73      942.96     42.57 o 
   1   7   7      233.70      195.18     12.62 o 
   2   7   7      251.59      261.17     16.93 o 
   3   7   7       42.24       54.08      9.86 o 
   4   7   7      316.00      315.37     13.21 o 
   5   7   7      490.55      482.80     20.27 o 
   6   7   7      658.53      673.28     60.85 o 
   7   7   7        9.19        1.90     17.17 o 
 -11   8   7      602.61      682.04     23.73 o 
 -10   8   7       33.84       50.35     10.88 o 
  -9   8   7      506.89      519.67     19.87 o 
  -8   8   7      249.37      235.15     13.29 o 
  -7   8   7      178.76      185.41     15.06 o 
  -6   8   7      383.50      356.98     19.20 o 
  -5   8   7      235.62      229.78     10.34 o 
  -4   8   7     1164.30     1068.79     33.90 o 
  -3   8   7       49.94       45.01      7.44 o 
  -2   8   7     1338.85     1299.72     32.60 o 
  -1   8   7     1490.16     1398.41     35.18 o 
   0   8   7      327.28      324.53     16.14 o 
   1   8   7     1814.08     1700.50     74.12 o 
   2   8   7       14.71       24.09      9.88 o 
   3   8   7      668.69      642.94     24.41 o 
   4   8   7       98.57       98.75     12.88 o 
   5   8   7      109.87      137.28     13.83 o 
   6   8   7      255.94      276.59     18.90 o 
 -11   9   7        8.88        5.73     11.02 o 
 -10   9   7      221.34      238.01     14.73 o 
  -9   9   7      650.46      709.43     45.39 o 
  -8   9   7      686.33      653.34     22.05 o 
  -7   9   7       33.52       48.21     12.27 o 
  -6   9   7     1093.53     1069.96     36.52 o 
  -5   9   7      636.12      631.49     17.61 o 
  -4   9   7      774.14      683.68     25.26 o 
  -3   9   7      490.82      500.12     17.43 o 
  -2   9   7     1320.61     1299.53     33.85 o 
  -1   9   7        0.30       13.91     14.50 o 
   0   9   7     2105.95     2079.49     50.05 o 
   1   9   7     1187.02     1086.54     40.86 o 
   2   9   7      238.99      239.03     30.27 o 
   3   9   7       30.61        0.44     10.93 o 
   4   9   7      362.08      386.23     22.11 o 
   5   9   7        3.34      -12.09     15.51 o 
 -11  10   7       55.66       98.64     18.61 o 
 -10  10   7      135.63      162.16     13.29 o 
  -9  10   7      265.04      284.50     19.24 o 
  -8  10   7        0.47        8.72     10.66 o 
  -7  10   7      462.58      466.96     24.01 o 
  -6  10   7       48.89       45.95     11.89 o 
  -5  10   7      520.79      485.10     22.58 o 
  -4  10   7      682.28      627.46     25.16 o 
  -3  10   7        1.81        0.85      9.41 o 
  -2  10   7     1397.00     1375.25     35.07 o 
  -1  10   7      468.31      429.23     19.34 o 
   0  10   7      327.89      330.84     20.22 o 
   1  10   7      258.91      256.17     15.27 o 
   2  10   7       48.97       39.31     11.46 o 
   3  10   7       44.60       50.28     12.12 o 
   4  10   7       69.21       95.76     17.06 o 
 -10  11   7       18.12       15.44     15.43 o 
  -9  11   7       29.94       29.13     10.90 o 
  -8  11   7      293.81      328.31     23.53 o 
  -7  11   7      447.25      413.02     23.58 o 
  -6  11   7      318.22      324.66     20.48 o 
  -5  11   7       52.94       60.81     11.78 o 
  -4  11   7     1213.88     1128.83     43.58 o 
  -3  11   7      106.01      108.66     12.26 o 
  -2  11   7       17.35       22.84      9.51 o 
  -1  11   7       81.09       86.21     20.73 o 
   0  11   7       46.98       61.31     10.84 o 
   1  11   7       21.15       25.07     10.66 o 
   2  11   7      172.10      154.89     16.59 o 
   3  11   7      330.27      304.98     21.45 o 
  -9  12   7      557.11      623.62     68.59 o 
  -8  12   7        0.97       -7.80     13.50 o 
  -7  12   7      356.46      330.40     23.29 o 
  -6  12   7      127.58      128.29     14.95 o 
  -5  12   7       61.74       76.47     13.21 o 
  -4  12   7        2.12        2.31      7.81 o 
  -3  12   7      296.39      312.96     20.32 o 
  -2  12   7      488.43      451.55     23.04 o 
  -1  12   7       45.24       49.93     10.76 o 
   0  12   7      959.76      957.11     28.99 o 
   1  12   7      473.05      496.07     25.88 o 
   2  12   7       51.88       39.77     14.47 o 
  -8  13   7       40.73       11.54     15.17 o 
  -7  13   7       12.71       21.85     13.83 o 
  -6  13   7       23.76       34.54     13.28 o 
  -5  13   7      319.11      292.66     19.72 o 
  -4  13   7      409.46      380.96     22.48 o 
  -3  13   7      451.77      430.55     28.01 o 
  -2  13   7      390.31      414.67     23.96 o 
  -1  13   7      110.55      131.65     12.74 o 
   0  13   7       42.97       45.10     13.87 o 
   1  13   7        2.55       -0.61     12.94 o 
  -6  14   7        1.29      -12.47     12.75 o 
  -5  14   7      510.49      503.73     25.45 o 
  -4  14   7      534.97      527.67     26.71 o 
  -3  14   7      143.51      145.78     11.64 o 
  -2  14   7        6.92        7.15     11.59 o 
  -1 -17   8       38.22       49.89     19.82 o 
   0 -17   8        3.22       -9.49     17.82 o 
   1 -17   8       34.40       20.38     12.33 o 
   2 -17   8      200.09      177.12     21.23 o 
   3 -17   8      175.44      158.93     21.61 o 
   4 -17   8        2.84       -4.34     17.90 o 
   5 -17   8       31.46       23.00     17.94 o 
   6 -17   8       11.78       -6.61     18.19 o 
  -3 -16   8      105.32       84.39     22.25 o 
  -2 -16   8       11.78       12.06     20.52 o 
  -1 -16   8        1.56       -6.67     13.86 o 
   0 -16   8      176.86      162.62     17.27 o 
   1 -16   8      205.29      194.97     15.41 o 
   2 -16   8     1172.36     1258.40     50.34 o 
   3 -16   8      110.71      120.01     13.92 o 
   4 -16   8      466.64      444.34     31.22 o 
   5 -16   8      827.88      956.52     43.29 o 
   6 -16   8       54.45       37.57     18.76 o 
   7 -16   8        2.60       30.05     18.14 o 
  -4 -15   8       23.49       35.05     21.38 o 
  -3 -15   8       52.65       65.27     21.23 o 
  -2 -15   8       94.27       86.77     15.71 o 
  -1 -15   8        3.03        8.68     17.10 o 
   0 -15   8        4.46       -2.18      9.86 o 
   1 -15   8        0.50       -7.04      9.69 o 
   2 -15   8        0.49      -11.51     11.51 o 
   3 -15   8       12.49        1.14     13.54 o 
   4 -15   8       60.05       81.51     13.16 o 
   5 -15   8        2.25       -1.85     17.36 o 
   6 -15   8        7.59       10.27     17.53 o 
   7 -15   8       38.35       33.75     18.00 o 
   8 -15   8       19.73        4.35     16.26 o 
  -5 -14   8       41.82       52.18     20.69 o 
  -4 -14   8      579.84      602.96     37.27 o 
  -3 -14   8     1313.68     1378.60     38.84 o 
  -2 -14   8      472.29      505.77     25.52 o 
  -1 -14   8      188.48      204.99     16.80 o 
   0 -14   8     1029.02     1000.99     26.32 o 
   1 -14   8      347.48      343.43     16.76 o 
   2 -14   8        0.86       -6.59     15.19 o 
   3 -14   8      738.37      735.08     41.71 o 
   4 -14   8      652.39      662.29     24.59 o 
   5 -14   8      154.46      162.43     14.06 o 
   6 -14   8     1489.29     1583.27     49.61 o 
   7 -14   8     1334.91     1391.86     53.30 o 
   8 -14   8      103.88      115.19     19.59 o 
  -6 -13   8       10.88       19.57     15.09 o 
  -5 -13   8      146.04      156.13     15.73 o 
  -4 -13   8        8.23        8.42     10.99 o 
  -3 -13   8       17.75       13.63     10.77 o 
  -2 -13   8       40.54       43.91     14.57 o 
  -1 -13   8       14.05       15.56     18.36 o 
   0 -13   8       16.71       -1.72      8.94 o 
   1 -13   8       63.94       63.20     10.38 o 
   2 -13   8      175.20      149.73     11.99 o 
   3 -13   8        5.51       -4.55     14.44 o 
   4 -13   8      210.89      209.68     15.32 o 
   5 -13   8      232.46      239.10     18.18 o 
   6 -13   8        1.25        2.24     10.86 o 
   7 -13   8        5.45      -13.15     15.71 o 
   8 -13   8        7.36       -9.77     15.78 o 
   9 -13   8        0.76       10.55     14.77 o 
  -7 -12   8      225.02      255.86     19.52 o 
  -6 -12   8       48.06       36.47      9.94 o 
  -5 -12   8       21.45       18.01      9.81 o 
  -4 -12   8       72.64       75.65     10.06 o 
  -3 -12   8       76.14       82.19     10.47 o 
  -2 -12   8      694.57      676.31     28.44 o 
  -1 -12   8     3418.05     3191.53     61.09 o 
   0 -12   8      419.24      397.63     16.28 o 
   1 -12   8      885.05      842.32     22.94 o 
   2 -12   8     2833.00     2687.96     53.07 o 
   3 -12   8      390.40      380.20     27.71 o 
   4 -12   8      190.88      156.85     18.57 o 
   5 -12   8        2.51        3.22     10.88 o 
   6 -12   8      407.13      414.94     38.73 o 
   7 -12   8        2.00       17.62     10.44 o 
   8 -12   8      496.33      480.28     29.18 o 
   9 -12   8      527.57      539.85     29.72 o 
  -8 -11   8       17.10       10.11     14.11 o 
  -7 -11   8       23.46       17.76      9.62 o 
  -6 -11   8        0.68        6.74      9.26 o 
  -5 -11   8      105.70      118.31     11.03 o 
  -4 -11   8      364.33      374.96     14.43 o 
  -3 -11   8      399.03      365.27     11.59 o 
  -2 -11   8      181.38      177.25      8.96 o 
  -1 -11   8       67.22       67.54      5.27 o 
   0 -11   8      664.10      675.53     15.26 o 
   1 -11   8      398.39      360.95     15.54 o 
   2 -11   8      637.35      580.66     18.71 o 
   3 -11   8       26.31       14.03     11.19 o 
   4 -11   8        0.89       -0.90     12.60 o 
   5 -11   8      193.16      191.69     25.51 o 
   6 -11   8      979.70      987.75     40.73 o 
   7 -11   8      622.46      656.04     23.05 o 
   8 -11   8       76.21       90.33     12.29 o 
   9 -11   8       13.85       -1.66     14.03 o 
  10 -11   8      131.23      132.71     17.43 o 
  -8 -10   8       20.19       20.48     13.67 o 
  -7 -10   8      143.86      153.18     11.67 o 
  -6 -10   8     1027.23     1071.94     21.79 o 
  -5 -10   8      701.80      675.73     14.44 o 
  -4 -10   8       38.98       39.06      5.39 o 
  -3 -10   8     1446.90     1394.73     18.87 o 
  -2 -10   8       10.08        7.57      4.79 o 
  -1 -10   8        5.31       13.77      5.01 o 
   0 -10   8        4.15        5.89      4.17 o 
   1 -10   8     1638.48     1599.40     22.49 o 
   2 -10   8     1002.24      936.49     21.45 o 
   3 -10   8      540.73      538.18     17.90 o 
   4 -10   8     3761.64     3667.21     81.56 o 
   5 -10   8      374.67      355.42     18.22 o 
   6 -10   8      688.76      694.43     23.62 o 
   7 -10   8      523.09      512.48     38.24 o 
   8 -10   8       67.93       54.53     10.64 o 
   9 -10   8       69.44       53.13     15.97 o 
  10 -10   8       13.81       31.40     14.84 o 
  -9  -9   8       77.43       66.63     14.79 o 
  -8  -9   8      217.19      241.15     11.02 o 
  -7  -9   8      508.47      512.27     12.80 o 
  -6  -9   8       72.95       93.71      7.22 o 
  -5  -9   8      111.16      116.15      6.54 o 
  -4  -9   8      608.08      584.64     11.05 o 
  -3  -9   8      161.43      158.06      6.14 o 
  -2  -9   8     1138.49      996.06     15.55 o 
  -1  -9   8     1294.07     1236.13     17.19 o 
   0  -9   8        2.41        6.57      3.09 o 
   1  -9   8      882.36      872.99     12.76 o 
   2  -9   8     4871.18     4743.47     59.60 o 
   3  -9   8     1876.43     1825.67     29.60 o 
   4  -9   8       45.97       47.32      7.30 o 
   5  -9   8      101.40      130.48     12.39 o 
   6  -9   8      333.13      342.26     17.73 o 
   7  -9   8      582.17      587.03     21.41 o 
   8  -9   8     1076.74     1067.31     29.72 o 
   9  -9   8       98.25      102.45     11.43 o 
  10  -9   8       17.60        0.70     14.29 o 
 -10  -8   8       41.70       49.27     14.25 o 
  -9  -8   8       22.94       10.92      7.38 o 
  -8  -8   8      300.91      287.84     12.49 o 
  -7  -8   8       91.71      103.41      7.22 o 
  -6  -8   8      576.44      584.99     11.57 o 
  -5  -8   8      120.33      110.42      5.91 o 
  -4  -8   8     2405.16     2298.10     27.28 o 
  -3  -8   8      947.04      939.00     13.86 o 
  -2  -8   8      625.42      633.36     12.97 o 
  -1  -8   8     1522.18     1540.98     21.24 o 
   0  -8   8        9.80        9.67      4.17 o 
   1  -8   8     3873.09     3815.63     41.33 o 
   2  -8   8     1353.03     1296.64     17.94 o 
   3  -8   8     1415.21     1369.27     21.33 o 
   4  -8   8     2283.32     2280.31     35.17 o 
   5  -8   8      113.09      135.38     16.18 o 
   6  -8   8     1789.55     1819.01     37.04 o 
   7  -8   8       55.35       37.38     10.45 o 
   8  -8   8      207.65      201.20     13.24 o 
   9  -8   8       44.24       48.81     10.54 o 
  10  -8   8       77.31       80.94     15.53 o 
 -10  -7   8       74.85       82.43     10.15 o 
  -9  -7   8       16.31       13.34      7.59 o 
  -8  -7   8       53.25       49.37      7.17 o 
  -7  -7   8      483.89      477.31     16.48 o 
  -6  -7   8     1639.45     1590.01     25.78 o 
  -5  -7   8     1718.39     1657.41     22.45 o 
  -4  -7   8      654.82      622.84     11.50 o 
  -3  -7   8     1372.17     1327.95     17.42 o 
  -2  -7   8     2423.67     2378.40     26.49 o 
  -1  -7   8     1331.72     1347.56     18.99 o 
   0  -7   8     2470.51     2492.89     29.65 o 
   1  -7   8       88.38       98.79      5.58 o 
   2  -7   8       77.87       91.63      6.02 o 
   3  -7   8     3906.08     3883.87     41.64 o 
   4  -7   8     2525.54     2525.81     40.42 o 
   5  -7   8     1186.50     1190.02     23.23 o 
   6  -7   8        0.98       -0.19      6.94 o 
   7  -7   8       38.86       45.00      9.10 o 
   8  -7   8      392.37      369.28     15.14 o 
   9  -7   8      400.48      403.66     15.57 o 
  10  -7   8      392.03      391.91     25.04 o 
 -10  -6   8       20.86       23.30      8.63 o 
  -9  -6   8      157.37      144.95      9.04 o 
  -8  -6   8      206.96      203.31      8.86 o 
  -7  -6   8      270.88      273.91     11.06 o 
  -6  -6   8       37.60       37.08      5.24 o 
  -5  -6   8       61.92       61.68      5.00 o 
  -4  -6   8     2474.49     2339.43     29.05 o 
  -3  -6   8     1703.35     1635.19     20.59 o 
  -2  -6   8     1031.19      993.50     15.07 o 
  -1  -6   8     1771.85     1766.39     24.87 o 
   0  -6   8      520.17      561.18      9.37 o 
   1  -6   8     2716.57     2679.34     33.32 o 
   2  -6   8      553.02      585.17     16.32 o 
   3  -6   8     4235.00     4293.11     56.20 o 
   4  -6   8     1666.42     1754.77     24.07 o 
   5  -6   8      583.12      596.89     14.64 o 
   6  -6   8     4559.98     4608.25     82.41 o 
   7  -6   8      209.02      222.66      9.98 o 
   8  -6   8      236.55      229.57     10.36 o 
   9  -6   8       42.65       43.29      9.05 o 
  10  -6   8       26.47       20.74     12.59 o 
 -11  -5   8      132.29      152.30     12.36 o 
 -10  -5   8      226.06      232.22     12.32 o 
  -9  -5   8       38.80       45.70      9.49 o 
  -8  -5   8       21.37       26.72      6.30 o 
  -7  -5   8      135.97      120.32      8.81 o 
  -6  -5   8      265.31      273.40      7.90 o 
  -5  -5   8     2248.81     2125.56     26.82 o 
  -4  -5   8     2176.61     2090.74     26.80 o 
  -3  -5   8      139.93      145.48      5.07 o 
  -2  -5   8     1336.28     1315.16     18.17 o 
  -1  -5   8     2639.27     2501.04     30.90 o 
   0  -5   8     2746.97     2736.81     35.00 o 
   1  -5   8     1131.82     1064.94     15.94 o 
   2  -5   8      498.79      500.81     11.69 o 
   3  -5   8      101.72      102.84      5.29 o 
   4  -5   8      710.06      708.73     13.06 o 
   5  -5   8     2262.69     2166.25     28.45 o 
   6  -5   8      375.66      382.21     14.64 o 
   7  -5   8       67.24       81.80      9.26 o 
   8  -5   8        1.10        0.81      7.18 o 
   9  -5   8       94.39       89.11      9.17 o 
  10  -5   8       47.73       32.03      9.12 o 
 -11  -4   8      280.53      290.42     13.45 o 
 -10  -4   8       11.78       11.22      8.46 o 
  -9  -4   8      392.88      359.69     12.28 o 
  -8  -4   8      993.29      942.24     30.88 o 
  -7  -4   8        5.51        5.57      4.81 o 
  -6  -4   8      221.52      227.05      7.05 o 
  -5  -4   8      812.83      776.83     12.48 o 
  -4  -4   8     2401.10     2355.84     27.65 o 
  -3  -4   8       16.65       12.64      3.46 o 
  -2  -4   8    12218.36    11861.97    139.68 o 
  -1  -4   8    11680.43    11587.59    121.96 o 
   0  -4   8      128.11      136.76      5.45 o 
   1  -4   8     5704.27     5642.29     65.18 o 
   2  -4   8     2314.59     2265.85     31.75 o 
   3  -4   8       18.71       21.82      5.13 o 
   4  -4   8      233.54      217.39      8.49 o 
   5  -4   8     2293.72     2171.64     31.21 o 
   6  -4   8     1402.66     1395.79     30.23 o 
   7  -4   8     1018.26      987.61     45.32 o 
   8  -4   8     2720.70     2655.58     99.02 o 
   9  -4   8      783.21      785.35     27.79 o 
  10  -4   8        1.94       11.78     11.72 o 
 -11  -3   8       30.82       19.89     12.44 o 
 -10  -3   8      123.81      120.20      8.67 o 
  -9  -3   8      492.89      484.61     13.52 o 
  -8  -3   8      181.98      174.08      8.39 o 
  -7  -3   8      221.69      205.82      7.98 o 
  -6  -3   8      504.72      510.79     10.94 o 
  -5  -3   8      754.62      733.49     11.45 o 
  -4  -3   8      636.12      623.02      9.37 o 
  -3  -3   8      972.21      948.91     13.75 o 
  -2  -3   8      425.00      407.91      7.95 o 
  -1  -3   8       94.22       98.16      5.90 o 
   0  -3   8       21.37       27.79      4.61 o 
   1  -3   8     2180.90     2184.49     33.32 o 
   2  -3   8       27.29       22.13      4.53 o 
   3  -3   8      262.80      285.90      8.60 o 
   4  -3   8       26.53       18.61      6.11 o 
   5  -3   8       89.94       94.98      7.75 o 
   6  -3   8       74.38       73.44      7.25 o 
   7  -3   8       68.15       74.19     14.94 o 
   8  -3   8      154.99      162.33     16.33 o 
   9  -3   8        0.11        3.49     15.18 o 
  10  -3   8       20.60       17.73      9.36 o 
 -12  -2   8        4.65       -6.55     11.83 o 
 -11  -2   8        3.82        5.62      8.83 o 
 -10  -2   8      798.51      791.64     18.03 o 
  -9  -2   8      971.09      932.06     20.54 o 
  -8  -2   8        1.07       -5.61      5.61 o 
  -7  -2   8     4734.64     4592.20     57.67 o 
  -6  -2   8     6730.55     6533.54     75.54 o 
  -5  -2   8      247.66      251.23      6.40 o 
  -4  -2   8      880.63      883.09     13.82 o 
  -3  -2   8      883.13      939.70     13.44 o 
  -2  -2   8     1274.60     1246.22     16.63 o 
  -1  -2   8     1431.45     1321.55     18.45 o 
   0  -2   8    16823.21    16026.91    186.05 o 
   1  -2   8     7342.58     7194.09     94.85 o 
   2  -2   8      133.21      117.91      6.01 o 
   3  -2   8    11940.98    11618.70    132.28 o 
   4  -2   8     6693.08     6514.45     77.00 o 
   5  -2   8        2.18        0.79      6.28 o 
   6  -2   8       42.26       38.22      9.72 o 
   7  -2   8      462.81      424.56     20.55 o 
   8  -2   8       48.86       39.94     12.83 o 
   9  -2   8      369.81      389.17     21.01 o 
  10  -2   8      821.61      889.84     50.01 o 
 -12  -1   8        5.63        0.01     11.75 o 
 -11  -1   8        3.70        1.87      7.24 o 
 -10  -1   8       49.86       46.07      7.44 o 
  -9  -1   8       43.16       46.54      7.43 o 
  -8  -1   8       46.71       40.87      6.02 o 
  -7  -1   8       63.93       67.89      5.64 o 
  -6  -1   8      119.37      119.97      6.58 o 
  -5  -1   8        1.95        2.00      3.70 o 
  -4  -1   8       93.37       99.11      3.37 o 
  -3  -1   8       18.80       22.16      3.51 o 
  -2  -1   8       55.60       60.94      3.40 o 
  -1  -1   8      653.96      654.57     14.78 o 
   0  -1   8      750.17      776.05     13.67 o 
   1  -1   8      167.95      174.56      6.27 o 
   2  -1   8       79.29       81.15      9.54 o 
   3  -1   8       34.76       45.91      5.34 o 
   4  -1   8        2.13        8.77      5.98 o 
   5  -1   8       28.48       33.24      8.39 o 
   6  -1   8       35.72       35.58      8.53 o 
   7  -1   8      245.96      262.31     17.30 o 
   8  -1   8       24.98        9.69     17.30 o 
   9  -1   8        7.31        5.89     12.79 o 
  10  -1   8        3.04        4.52     16.58 o 
 -12   0   8      381.31      391.04     15.89 o 
 -11   0   8      652.02      616.63     21.06 o 
 -10   0   8       59.17       58.41      8.27 o 
  -9   0   8        0.33       -3.13      6.17 o 
  -8   0   8     1452.96     1375.55     24.39 o 
  -7   0   8     1153.13     1113.29     18.57 o 
  -6   0   8      249.69      219.08      7.34 o 
  -5   0   8    10625.47    10519.32    109.34 o 
  -4   0   8    11261.51    10950.47    122.26 o 
  -3   0   8      126.73      139.14      5.34 o 
  -2   0   8     4747.87     4487.67     60.60 o 
  -1   0   8     1019.63      954.58     13.48 o 
   0   0   8     3453.53     3581.09     38.96 o 
   1   0   8      320.14      295.12     10.28 o 
   2   0   8     4722.53     4490.16     63.80 o 
   3   0   8     2928.09     2867.32     36.78 o 
   4   0   8      190.53      191.96      8.16 o 
   5   0   8     5836.11     5556.10     76.68 o 
   6   0   8     3278.47     3187.06     56.46 o 
   7   0   8        1.45        6.42     11.93 o 
   8   0   8      403.33      380.86     27.86 o 
   9   0   8       45.62       54.76     21.80 o 
 -12   1   8        1.19       -7.31     10.18 o 
 -11   1   8        5.25        0.80      7.40 o 
 -10   1   8        1.07       -0.73      6.52 o 
  -9   1   8       19.38       12.18      6.30 o 
  -8   1   8      222.98      213.54     16.77 o 
  -7   1   8      208.32      209.45      8.73 o 
  -6   1   8      308.67      309.31      7.72 o 
  -5   1   8       91.77      102.95      4.53 o 
  -4   1   8      137.93      150.81     16.71 o 
  -3   1   8      145.12      139.29      7.00 o 
  -2   1   8      293.78      294.36      7.20 o 
  -1   1   8     2392.41     2406.83     26.82 o 
   0   1   8      592.55      597.91     11.54 o 
   1   1   8       40.23       43.38      5.57 o 
   2   1   8       14.47        4.99      5.83 o 
   3   1   8     2343.87     2249.75     39.14 o 
   4   1   8      709.36      691.87     15.79 o 
   5   1   8       94.78       99.13      8.38 o 
   6   1   8       46.66       56.06      9.26 o 
   7   1   8      162.95      184.38     13.98 o 
   8   1   8      207.66      220.27     17.21 o 
   9   1   8      388.47      410.88     21.68 o 
 -12   2   8      620.52      638.57     23.11 o 
 -11   2   8       10.16       10.68      8.31 o 
 -10   2   8      901.76      896.90     19.46 o 
  -9   2   8     1555.48     1533.22     34.97 o 
  -8   2   8      785.60      741.38     17.53 o 
  -7   2   8      667.74      658.74     13.00 o 
  -6   2   8       67.04       79.80      5.05 o 
  -5   2   8       66.42       73.06      5.77 o 
  -4   2   8        3.08       11.71      4.62 o 
  -3   2   8     5222.76     5159.19     79.43 o 
  -2   2   8     7964.29     7942.63     88.43 o 
  -1   2   8      161.06      155.77      4.76 o 
   0   2   8     5823.27     5566.44     68.10 o 
   1   2   8     7675.35     7345.18    121.82 o 
   2   2   8      108.44      115.03      8.12 o 
   3   2   8     1737.33     1674.95     31.17 o 
   4   2   8      177.74      186.19     16.65 o 
   5   2   8      561.65      575.54     15.06 o 
   6   2   8       50.34       53.14     10.38 o 
   7   2   8     1562.45     1607.73     38.65 o 
   8   2   8      328.43      298.35     19.91 o 
   9   2   8       16.56       10.29     13.44 o 
 -12   3   8       51.93       64.43     11.75 o 
 -11   3   8        2.81        9.08      8.68 o 
 -10   3   8      273.24      271.77     22.21 o 
  -9   3   8      563.95      531.65     16.10 o 
  -8   3   8        1.32        1.96      6.46 o 
  -7   3   8      565.61      591.31     13.59 o 
  -6   3   8      552.26      563.61     15.62 o 
  -5   3   8     1846.24     1889.23     23.60 o 
  -4   3   8     1872.12     1837.75     28.46 o 
  -3   3   8       67.24       75.23      4.67 o 
  -2   3   8      292.70      316.78      9.41 o 
  -1   3   8     2591.63     2561.03     32.94 o 
   0   3   8     2020.05     1940.75     33.53 o 
   1   3   8      807.73      791.64     24.76 o 
   2   3   8      384.43      375.66     13.25 o 
   3   3   8      206.76      216.42     23.18 o 
   4   3   8     1112.93     1077.91     20.71 o 
   5   3   8     1024.10     1006.17     20.36 o 
   6   3   8      362.54      373.52     17.57 o 
   7   3   8       75.14       80.57     12.70 o 
   8   3   8       26.52       43.82     13.94 o 
 -12   4   8       48.03       48.98     11.51 o 
 -11   4   8       20.22       22.96     24.66 o 
 -10   4   8      505.33      529.53     17.03 o 
  -9   4   8      248.77      252.36     12.04 o 
  -8   4   8      742.83      734.71     21.86 o 
  -7   4   8     3560.96     3349.37     58.17 o 
  -6   4   8       15.98       21.79      6.00 o 
  -5   4   8      688.28      667.59     12.51 o 
  -4   4   8      900.98      922.37     15.80 o 
  -3   4   8     1118.68     1122.76     14.92 o 
  -2   4   8     1496.07     1539.12     27.01 o 
  -1   4   8     1091.68     1031.72     26.98 o 
   0   4   8     3911.48     3656.59     56.38 o 
   1   4   8      420.13      388.45     11.94 o 
   2   4   8     1235.20     1193.10     23.75 o 
   3   4   8     2210.46     2039.07     36.40 o 
   4   4   8       94.25      101.21      7.87 o 
   5   4   8      422.42      421.03     13.35 o 
   6   4   8       36.88       23.62     11.28 o 
   7   4   8      809.03      863.87     27.08 o 
   8   4   8       40.29       34.56     13.72 o 
 -12   5   8        0.19       -4.97     16.12 o 
 -11   5   8      160.07      160.90     13.16 o 
 -10   5   8      283.06      284.21     13.29 o 
  -9   5   8     1083.19     1148.16     34.93 o 
  -8   5   8      606.50      600.32     16.95 o 
  -7   5   8       16.77       17.56      6.43 o 
  -6   5   8      104.96      107.94      6.69 o 
  -5   5   8      545.59      524.26     16.79 o 
  -4   5   8     2018.23     2028.11     37.94 o 
  -3   5   8     2877.87     2692.57     57.88 o 
  -2   5   8      676.36      672.35     18.99 o 
  -1   5   8      507.49      476.84     14.19 o 
   0   5   8     2115.29     2009.49     47.38 o 
   1   5   8     2161.87     2034.62     34.85 o 
   2   5   8     1478.65     1392.51     26.57 o 
   3   5   8      667.86      599.73     16.61 o 
   4   5   8        3.11        4.35      6.39 o 
   5   5   8      437.49      431.87     13.14 o 
   6   5   8      692.06      731.26     24.70 o 
   7   5   8      327.09      360.05     21.72 o 
 -12   6   8      324.97      338.30     25.19 o 
 -11   6   8       14.44        7.00     15.73 o 
 -10   6   8      388.50      400.29     15.66 o 
  -9   6   8        1.85        6.43      8.00 o 
  -8   6   8      474.89      465.20     15.13 o 
  -7   6   8      547.02      571.09     15.75 o 
  -6   6   8      158.33      157.58     11.64 o 
  -5   6   8     3043.56     2916.47     79.28 o 
  -4   6   8        2.74       12.00      5.46 o 
  -3   6   8     1201.31     1225.85     29.60 o 
  -2   6   8     1799.57     1688.33     50.82 o 
  -1   6   8     1345.67     1321.47     33.25 o 
   0   6   8     2445.17     2277.69     44.17 o 
   1   6   8       20.87       20.17      7.79 o 
   2   6   8     1073.36      992.75     47.16 o 
   3   6   8      514.74      477.50     18.51 o 
   4   6   8      144.27      153.25     10.66 o 
   5   6   8      398.74      410.76     16.68 o 
   6   6   8      124.66      154.03     16.36 o 
   7   6   8      177.70      173.49     17.07 o 
 -11   7   8      143.59      181.77     24.01 o 
 -10   7   8        0.82       10.93      9.80 o 
  -9   7   8      484.65      521.44     19.37 o 
  -8   7   8     1351.63     1337.13     32.87 o 
  -7   7   8      321.28      324.17     24.23 o 
  -6   7   8      441.63      423.55     18.49 o 
  -5   7   8      146.55      154.37     10.46 o 
  -4   7   8      657.77      660.98     20.04 o 
  -3   7   8     1527.33     1521.71     36.04 o 
  -2   7   8     2273.56     2180.06     53.17 o 
  -1   7   8      529.15      510.61     25.58 o 
   0   7   8       76.76       79.23      9.85 o 
   1   7   8      377.41      357.62     16.91 o 
   2   7   8      733.76      704.13     21.28 o 
   3   7   8      221.52      212.38     13.47 o 
   4   7   8      361.78      389.61     19.79 o 
   5   7   8        4.50        1.81     11.37 o 
   6   7   8       74.08       83.67     15.16 o 
 -11   8   8       16.20       19.84     10.48 o 
 -10   8   8      189.32      207.41     13.60 o 
  -9   8   8      101.43      101.21     14.37 o 
  -8   8   8      715.48      751.19     45.20 o 
  -7   8   8      201.00      177.23     14.42 o 
  -6   8   8      913.75      891.07     30.60 o 
  -5   8   8     2404.29     2227.46     63.46 o 
  -4   8   8      425.92      409.18     17.88 o 
  -3   8   8      344.94      339.72     27.13 o 
  -2   8   8      320.99      312.30     14.66 o 
  -1   8   8      168.45      169.22     12.23 o 
   0   8   8       38.83       37.34     13.21 o 
   1   8   8      346.85      330.76     27.84 o 
   2   8   8     1416.13     1378.00     67.85 o 
   3   8   8      185.58      155.03     13.98 o 
   4   8   8      763.31      795.30     20.57 o 
   5   8   8      881.18      999.74     42.89 o 
 -11   9   8       66.07       59.07     17.28 o 
 -10   9   8       31.44       18.33     10.19 o 
  -9   9   8       37.08       42.09     10.43 o 
  -8   9   8      304.09      318.05     24.49 o 
  -7   9   8      723.67      652.55     27.30 o 
  -6   9   8      391.73      372.62     19.30 o 
  -5   9   8       72.48       73.98      7.34 o 
  -4   9   8        4.49       -7.91      7.91 o 
  -3   9   8       79.51       89.15     34.45 o 
  -2   9   8      376.76      340.43     15.68 o 
  -1   9   8      695.10      721.74     22.74 o 
   0   9   8      107.62       91.75     13.68 o 
   1   9   8       10.50       13.04      9.73 o 
   2   9   8      273.22      303.15     42.95 o 
   3   9   8       10.47        6.89     11.37 o 
   4   9   8       89.55       97.20     12.21 o 
 -10  10   8      451.81      527.09     20.88 o 
  -9  10   8      105.21      111.15     12.26 o 
  -8  10   8       15.60       23.73      9.62 o 
  -7  10   8        7.93       13.02     11.54 o 
  -6  10   8      873.62      789.53     29.94 o 
  -5  10   8      224.76      229.09     18.25 o 
  -4  10   8      741.08      666.28     25.90 o 
  -3  10   8     3555.11     3350.71     94.38 o 
  -2  10   8      467.25      494.62     19.10 o 
  -1  10   8      401.31      393.91     17.41 o 
   0  10   8      447.94      427.44     19.57 o 
   1  10   8      140.96      134.59     12.95 o 
   2  10   8        1.62       -7.72     12.03 o 
   3  10   8      341.38      356.18     23.66 o 
   4  10   8      492.55      577.60     32.02 o 
  -9  11   8       36.91       58.40     24.04 o 
  -8  11   8       33.14       39.97     14.66 o 
  -7  11   8       27.86       20.65     12.65 o 
  -6  11   8      184.15      189.43     15.12 o 
  -5  11   8       13.22       31.17     11.13 o 
  -4  11   8       11.08       11.37      7.32 o 
  -3  11   8       58.15       83.14     12.47 o 
  -2  11   8        2.11        5.54      9.30 o 
  -1  11   8        5.57        2.67     10.66 o 
   0  11   8        1.17       -4.63      9.40 o 
   1  11   8        0.54       -9.14     11.95 o 
   2  11   8        6.19        8.43     12.65 o 
  -9  12   8      169.64      204.23     20.16 o 
  -8  12   8     1094.86     1068.08     41.52 o 
  -7  12   8      534.50      525.60     26.22 o 
  -6  12   8       41.17       53.48     12.64 o 
  -5  12   8        6.80       12.40     11.13 o 
  -4  12   8       13.75        1.92      7.63 o 
  -3  12   8       43.41       65.51     12.88 o 
  -2  12   8      493.03      499.07     24.84 o 
  -1  12   8     1195.13     1250.18     60.31 o 
   0  12   8      114.96      132.07     16.06 o 
   1  12   8      129.63      150.38     16.50 o 
  -7  13   8        0.35       -9.30     12.54 o 
  -6  13   8        2.68       20.82     12.62 o 
  -5  13   8        6.95       16.14     12.00 o 
  -4  13   8       94.01       67.74     13.28 o 
  -3  13   8        0.67       -0.71      8.10 o 
  -2  13   8        3.23      -11.43     11.43 o 
  -1  13   8        1.60      -11.92     11.92 o 
  -1 -17   9      142.44      133.59     23.04 o 
   0 -17   9        0.41      -19.13     19.13 o 
   1 -17   9        3.47      -14.99     18.15 o 
   2 -17   9       43.44       39.13     12.39 o 
   3 -17   9       29.96       19.59     11.99 o 
   4 -17   9       56.80       35.66     17.39 o 
   5 -17   9       43.55       36.06     17.77 o 
  -3 -16   9      132.83      179.78     25.71 o 
  -2 -16   9        0.69      -18.89     18.89 o 
  -1 -16   9       38.70       32.83     21.79 o 
   0 -16   9      243.19      232.56     19.03 o 
   1 -16   9       31.91       40.17     20.26 o 
   2 -16   9      325.31      349.54     18.85 o 
   3 -16   9      758.19      807.04     40.36 o 
   4 -16   9      396.03      403.71     19.74 o 
   5 -16   9       12.54        8.27     17.38 o 
   6 -16   9       32.85       37.95     17.68 o 
  -4 -15   9        2.66      -19.44     19.44 o 
  -3 -15   9        1.22        6.46     21.26 o 
  -2 -15   9      164.53      154.78     17.89 o 
  -1 -15   9       24.86       16.26     18.94 o 
   0 -15   9      719.54      753.92     35.68 o 
   1 -15   9      325.51      327.70     18.69 o 
   2 -15   9      271.06      261.96     31.57 o 
   3 -15   9       22.61       19.94     13.45 o 
   4 -15   9      139.93      130.59     13.70 o 
   5 -15   9       27.75       17.76     11.85 o 
   6 -15   9       22.15       42.36     17.48 o 
   7 -15   9       18.00       21.10     16.64 o 
  -5 -14   9      244.71      313.25     28.30 o 
  -4 -14   9      198.58      271.74     27.45 o 
  -3 -14   9       38.31       12.17     11.22 o 
  -2 -14   9      489.54      526.08     65.25 o 
  -1 -14   9      481.37      476.93     25.76 o 
   0 -14   9        1.45      -12.91     13.69 o 
   1 -14   9       34.34       36.90      9.78 o 
   2 -14   9       14.92        3.62     11.40 o 
   3 -14   9      197.71      193.47     15.40 o 
   4 -14   9       28.34       17.68     12.19 o 
   5 -14   9      666.71      655.99     28.63 o 
   6 -14   9      332.65      343.53     18.58 o 
   7 -14   9        4.61        8.57     16.21 o 
   8 -14   9      208.68      215.78     20.75 o 
  -6 -13   9      130.92      171.91     25.27 o 
  -5 -13   9       68.70       88.28     21.96 o 
  -4 -13   9      372.85      390.15     16.09 o 
  -3 -13   9      367.49      353.40     18.66 o 
  -2 -13   9       88.73       98.96     15.86 o 
  -1 -13   9        2.92       -9.52     12.20 o 
   0 -13   9       83.09       77.76     14.82 o 
   1 -13   9        1.49       -7.81      8.22 o 
   2 -13   9       97.73       84.55     10.55 o 
   3 -13   9     1074.00     1057.29     31.25 o 
   4 -13   9     1172.07     1205.73     34.17 o 
   5 -13   9       99.28       90.27     23.99 o 
   6 -13   9      656.36      669.41     24.55 o 
   7 -13   9      218.93      205.97     13.85 o 
   8 -13   9       22.46       13.54     15.77 o 
   9 -13   9       83.28      111.79     18.06 o 
  -7 -12   9       60.64       64.85     22.11 o 
  -6 -12   9       63.18       92.53     16.79 o 
  -5 -12   9       17.03       15.43      9.70 o 
  -4 -12   9       55.39       54.24     10.29 o 
  -3 -12   9      236.86      229.86     11.24 o 
  -2 -12   9      283.89      291.01     13.64 o 
  -1 -12   9       63.75       64.58     10.66 o 
   0 -12   9      921.17      904.99     25.03 o 
   1 -12   9     1309.60     1236.72     37.57 o 
   2 -12   9       54.15       45.14      9.48 o 
   3 -12   9      836.90      830.24     26.91 o 
   4 -12   9        2.50        7.74     11.04 o 
   5 -12   9      223.60      237.68     15.22 o 
   6 -12   9      464.72      464.30     23.46 o 
   7 -12   9      121.50      122.97     12.90 o 
   8 -12   9      204.68      208.26     13.69 o 
   9 -12   9       31.52       27.00     15.86 o 
  -8 -11   9       80.82       86.94     15.84 o 
  -7 -11   9       15.21       26.51     14.05 o 
  -6 -11   9       66.38       85.26     10.79 o 
  -5 -11   9      623.88      634.36     16.39 o 
  -4 -11   9      573.23      586.92     13.53 o 
  -3 -11   9      325.16      323.32      9.48 o 
  -2 -11   9     2789.44     2672.88     33.66 o 
  -1 -11   9     1257.36     1248.33     18.92 o 
   0 -11   9      132.45      148.42      7.32 o 
   1 -11   9      194.04      185.89      9.48 o 
   2 -11   9      167.93      154.09     10.93 o 
   3 -11   9       27.01       32.34     10.02 o 
   4 -11   9     1073.92     1028.14     30.18 o 
   5 -11   9     1319.59     1342.58     96.10 o 
   6 -11   9      258.96      232.69     14.61 o 
   7 -11   9      194.35      225.58     31.37 o 
   8 -11   9     1029.41     1029.30     28.92 o 
   9 -11   9       87.70       97.77     16.58 o 
  -8 -10   9       19.52       25.10      9.77 o 
  -7 -10   9      106.90      103.51     11.65 o 
  -6 -10   9       18.97       15.26      6.30 o 
  -5 -10   9      703.51      705.78     13.26 o 
  -4 -10   9       17.02       13.49      4.84 o 
  -3 -10   9      118.82      114.84      6.03 o 
  -2 -10   9     1328.89     1304.49     19.15 o 
  -1 -10   9        8.57       11.64      5.69 o 
   0 -10   9     1889.50     1840.05     26.81 o 
   1 -10   9     1214.48     1184.93     22.68 o 
   2 -10   9      353.01      340.11     10.00 o 
   3 -10   9       73.27       67.59      9.01 o 
   4 -10   9       75.24       82.04     11.51 o 
   5 -10   9      549.24      520.50     20.54 o 
   6 -10   9        1.08       17.16     10.48 o 
   7 -10   9      633.92      622.01     21.94 o 
   8 -10   9      406.31      409.76     18.19 o 
   9 -10   9        8.73        8.42     13.60 o 
  10 -10   9       92.68      119.08     16.59 o 
  -9  -9   9      341.29      393.94     16.73 o 
  -8  -9   9       12.75        5.79      6.51 o 
  -7  -9   9      313.02      324.52     10.48 o 
  -6  -9   9      827.40      834.88     15.97 o 
  -5  -9   9      107.10      108.10      6.01 o 
  -4  -9   9      156.95      162.33      6.55 o 
  -3  -9   9      408.46      378.93     10.28 o 
  -2  -9   9      453.74      411.06     11.13 o 
  -1  -9   9      967.43      938.32     16.29 o 
   0  -9   9     4372.00     4135.39     52.09 o 
   1  -9   9     3006.99     2906.71     54.69 o 
   2  -9   9       43.40       35.13      5.95 o 
   3  -9   9      445.07      440.33     13.01 o 
   4  -9   9      454.79      455.33     14.52 o 
   5  -9   9      324.07      339.69     14.40 o 
   6  -9   9      494.79      505.68     20.12 o 
   7  -9   9      758.92      741.78     23.97 o 
   8  -9   9      126.75      159.25     12.91 o 
   9  -9   9      501.04      492.18     19.18 o 
  10  -9   9      152.83      134.86     16.83 o 
  -9  -8   9       55.50       62.35     14.49 o 
  -8  -8   9      240.31      233.04      9.92 o 
  -7  -8   9      857.26      825.52     22.43 o 
  -6  -8   9      106.43      112.82      6.78 o 
  -5  -8   9      725.66      727.52     13.07 o 
  -4  -8   9      835.07      791.35     13.60 o 
  -3  -8   9        1.71        0.38      4.28 o 
  -2  -8   9       58.33       47.73      4.67 o 
  -1  -8   9     1192.32     1097.81     24.32 o 
   0  -8   9     3221.59     3219.23     40.68 o 
   1  -8   9       26.18       19.85      4.90 o 
   2  -8   9     2713.82     2726.88     46.40 o 
   3  -8   9     5018.98     4901.91     64.57 o 
   4  -8   9      388.92      400.52     11.13 o 
   5  -8   9      515.04      498.32     25.32 o 
   6  -8   9      114.59      104.05      9.96 o 
   7  -8   9        7.27       13.10      8.49 o 
   8  -8   9        1.39       -0.55      9.82 o 
   9  -8   9      664.58      688.82     25.84 o 
  10  -8   9      480.43      504.90     26.03 o 
 -10  -7   9        0.24       -3.15      8.33 o 
  -9  -7   9      171.27      162.61      9.60 o 
  -8  -7   9      471.42      493.31     18.56 o 
  -7  -7   9      857.95      824.76     17.03 o 
  -6  -7   9      156.30      162.67      9.45 o 
  -5  -7   9     2284.69     2136.95     27.56 o 
  -4  -7   9     1254.09     1189.62     17.37 o 
  -3  -7   9       97.45       88.67      5.23 o 
  -2  -7   9      101.20       95.64      7.32 o 
  -1  -7   9       46.79       48.67      4.92 o 
   0  -7   9       19.85       28.43      4.03 o 
   1  -7   9     4174.76     4154.35     46.15 o 
   2  -7   9      189.64      185.46      7.07 o 
   3  -7   9      997.46      970.56     19.24 o 
   4  -7   9       21.75       23.92      5.70 o 
   5  -7   9     1169.41     1151.22     20.59 o 
   6  -7   9      397.80      410.64     13.12 o 
   7  -7   9        2.96        7.45      7.36 o 
   8  -7   9      156.38      155.64     17.38 o 
   9  -7   9        3.31        9.63      8.67 o 
  10  -7   9       24.45       37.13     14.12 o 
 -10  -6   9       28.15       17.08     10.28 o 
  -9  -6   9        0.53       -0.81      6.81 o 
  -8  -6   9       57.14       56.59      6.84 o 
  -7  -6   9       19.07       13.57      5.95 o 
  -6  -6   9     1431.39     1380.35     19.70 o 
  -5  -6   9     5193.65     4916.02     56.63 o 
  -4  -6   9      695.50      628.16     11.36 o 
  -3  -6   9     1676.13     1590.05     21.24 o 
  -2  -6   9     4741.58     4443.87     52.34 o 
  -1  -6   9     1432.36     1358.96     19.33 o 
   0  -6   9       34.89       51.48      5.64 o 
   1  -6   9      915.88      902.30     14.70 o 
   2  -6   9     1899.20     1949.72     33.86 o 
   3  -6   9        0.94       -0.52      5.45 o 
   4  -6   9     6318.50     6161.78     71.06 o 
   5  -6   9     5047.44     5091.91     59.76 o 
   6  -6   9      149.78      167.90     12.35 o 
   7  -6   9      403.73      430.43     15.71 o 
   8  -6   9      719.42      740.88     37.35 o 
   9  -6   9      102.72      108.48     20.75 o 
  10  -6   9       26.14       44.70     20.81 o 
 -11  -5   9       24.01       14.11     23.81 o 
 -10  -5   9      219.56      221.09     11.61 o 
  -9  -5   9       10.57        8.33      6.74 o 
  -8  -5   9       26.57       23.72      6.31 o 
  -7  -5   9       17.03       14.55      5.02 o 
  -6  -5   9       56.44       57.62      5.08 o 
  -5  -5   9      633.95      596.51     10.96 o 
  -4  -5   9        1.63       -0.18      3.80 o 
  -3  -5   9     1077.82     1004.15     15.22 o 
  -2  -5   9      389.87      362.84     10.18 o 
  -1  -5   9        5.18       10.15      4.00 o 
   0  -5   9     1588.37     1571.59     23.22 o 
   1  -5   9      125.20      151.45      6.15 o 
   2  -5   9      460.63      451.31     11.21 o 
   3  -5   9     1626.84     1630.30     23.64 o 
   4  -5   9      158.13      181.07      9.41 o 
   5  -5   9      744.42      757.24     15.75 o 
   6  -5   9        3.07       -0.42      7.03 o 
   7  -5   9      110.59      136.54     10.14 o 
   8  -5   9        9.48        4.96     15.46 o 
   9  -5   9      208.66      202.18     14.12 o 
  10  -5   9        3.43       -7.02     11.45 o 
 -11  -4   9      213.02      217.94     17.12 o 
 -10  -4   9      876.07      851.57     19.12 o 
  -9  -4   9      989.20      991.04     20.32 o 
  -8  -4   9       41.91       41.87      6.50 o 
  -7  -4   9     1237.20     1161.62     17.30 o 
  -6  -4   9        8.67       12.78      4.15 o 
  -5  -4   9       99.10      100.04      5.02 o 
  -4  -4   9     3618.44     3503.78     39.36 o 
  -3  -4   9     6342.85     6081.28     65.89 o 
  -2  -4   9      624.22      613.71     10.18 o 
  -1  -4   9     5367.08     5281.87     57.85 o 
   0  -4   9    11307.59    10634.61    125.46 o 
   1  -4   9     2123.92     2123.93     30.07 o 
   2  -4   9      202.28      206.79      7.56 o 
   3  -4   9       74.83       75.91      6.14 o 
   4  -4   9       85.45       84.86      8.77 o 
   5  -4   9      354.14      358.68     11.25 o 
   6  -4   9     1977.53     1931.48     49.66 o 
   7  -4   9     2363.67     2225.10     55.79 o 
   8  -4   9      215.93      199.20     15.87 o 
   9  -4   9      294.73      291.27     18.41 o 
  10  -4   9      644.10      632.01     30.02 o 
 -11  -3   9       39.18       34.68      8.95 o 
 -10  -3   9       42.28       37.50      7.51 o 
  -9  -3   9       13.10       11.86      6.69 o 
  -8  -3   9       73.59       71.08      6.88 o 
  -7  -3   9        7.55       10.56      4.42 o 
  -6  -3   9      102.71      102.76      5.38 o 
  -5  -3   9     1354.73     1305.47     17.88 o 
  -4  -3   9      647.44      656.71     11.05 o 
  -3  -3   9     1061.59     1023.20     14.71 o 
  -2  -3   9     1628.81     1549.43     20.42 o 
  -1  -3   9       62.43       61.44      4.34 o 
   0  -3   9        1.89        3.48      3.32 o 
   1  -3   9       21.83       26.99      4.17 o 
   2  -3   9       90.38       97.92      6.90 o 
   3  -3   9      278.16      283.38      8.87 o 
   4  -3   9     1071.08     1094.09     19.78 o 
   5  -3   9     1551.61     1499.96     37.37 o 
   6  -3   9      110.66      106.29      9.76 o 
   7  -3   9      294.03      306.47     18.45 o 
   8  -3   9      261.96      289.85     17.77 o 
   9  -3   9        0.98        5.53     12.67 o 
  10  -3   9       46.86       44.30      9.77 o 
 -11  -2   9        3.16       -8.14      8.14 o 
 -10  -2   9       41.08       34.60      7.44 o 
  -9  -2   9      429.49      426.94     12.83 o 
  -8  -2   9     2682.34     2518.78     40.07 o 
  -7  -2   9     1798.59     1723.47     24.70 o 
  -6  -2   9      168.86      165.63      6.54 o 
  -5  -2   9     2346.35     2268.71     26.74 o 
  -4  -2   9      963.95      933.24     13.82 o 
  -3  -2   9       76.72       75.43      3.74 o 
  -2  -2   9      701.00      660.27     12.07 o 
  -1  -2   9     1545.14     1450.45     20.34 o 
   0  -2   9     1015.36      986.83     15.71 o 
   1  -2   9     3888.44     3627.48     47.35 o 
   2  -2   9    10695.39    10323.95    138.05 o 
   3  -2   9     1819.74     1725.98     24.74 o 
   4  -2   9      392.65      406.82     11.96 o 
   5  -2   9      852.91      821.70     18.11 o 
   6  -2   9      208.56      198.46     13.71 o 
   7  -2   9      143.90      141.86     14.46 o 
   8  -2   9      102.92      121.51     14.61 o 
   9  -2   9      328.39      346.87     19.98 o 
 -12  -1   9       67.47       68.92     15.61 o 
 -11  -1   9      138.28      133.11     10.32 o 
 -10  -1   9      208.24      202.62     14.34 o 
  -9  -1   9      152.25      146.34      8.06 o 
  -8  -1   9      190.13      195.90      7.70 o 
  -7  -1   9      715.33      660.78     13.06 o 
  -6  -1   9       45.44       48.11      7.72 o 
  -5  -1   9      208.99      202.87      8.53 o 
  -4  -1   9      779.47      769.44     17.60 o 
  -3  -1   9     2670.12     2623.75     32.87 o 
  -2  -1   9      351.02      357.52      7.49 o 
  -1  -1   9     7500.20     7249.72     85.91 o 
   0  -1   9     4328.03     4068.79     47.49 o 
   1  -1   9     1062.48     1035.65     20.19 o 
   2  -1   9      121.16      123.48      8.30 o 
   3  -1   9      158.45      149.03      9.13 o 
   4  -1   9      109.34       83.82      7.62 o 
   5  -1   9     1347.08     1290.79     23.96 o 
   6  -1   9      635.31      608.40     18.15 o 
   7  -1   9      246.69      266.18     16.78 o 
   8  -1   9       73.65       88.42     14.21 o 
   9  -1   9      731.91      746.98     27.98 o 
 -12   0   9      382.13      375.07     19.73 o 
 -11   0   9       92.83       97.80     15.90 o 
 -10   0   9      207.25      204.99      9.45 o 
  -9   0   9       43.53       41.17      6.57 o 
  -8   0   9      257.98      249.41      8.73 o 
  -7   0   9      467.89      428.15     10.19 o 
  -6   0   9     2878.95     2863.36     35.19 o 
  -5   0   9     2312.27     2277.57     24.44 o 
  -4   0   9     2353.55     2276.54     28.17 o 
  -3   0   9     5258.19     5071.81     88.64 o 
  -2   0   9     3042.76     2998.55     42.20 o 
  -1   0   9      993.95      991.44     14.29 o 
   0   0   9      909.35      902.31     15.48 o 
   1   0   9      810.98      803.14     16.98 o 
   2   0   9     1473.23     1358.49     24.59 o 
   3   0   9      639.61      635.23     17.91 o 
   4   0   9     2850.17     2737.34     41.28 o 
   5   0   9      850.88      819.60     18.17 o 
   6   0   9      776.04      733.84     19.84 o 
   7   0   9      551.24      553.09     21.06 o 
   8   0   9        5.86       27.50     13.20 o 
   9   0   9      159.22      141.93     32.74 o 
 -12   1   9        2.63      -12.37     15.32 o 
 -11   1   9        0.15       12.04      9.82 o 
 -10   1   9       10.66        8.51      6.70 o 
  -9   1   9      957.17      931.54     18.97 o 
  -8   1   9     1331.83     1290.83     21.00 o 
  -7   1   9      159.42      149.79      6.29 o 
  -6   1   9     1529.49     1526.58     20.52 o 
  -5   1   9     2819.37     2738.17     34.73 o 
  -4   1   9      683.55      664.98     15.43 o 
  -3   1   9      740.20      680.71     33.19 o 
  -2   1   9      834.63      790.00     13.30 o 
  -1   1   9      371.19      374.94      7.93 o 
   0   1   9      283.56      270.98      8.08 o 
   1   1   9     5391.92     5109.40     71.47 o 
   2   1   9     2273.30     2180.30     36.76 o 
   3   1   9      840.24      792.48     19.54 o 
   4   1   9      299.18      322.11     11.29 o 
   5   1   9      986.40      955.34     19.75 o 
   6   1   9      279.11      281.29     13.02 o 
   7   1   9      144.70      156.95     13.51 o 
   8   1   9      511.97      496.48     24.02 o 
 -12   2   9       24.16        1.10     16.04 o 
 -11   2   9       49.80       59.72     10.27 o 
 -10   2   9      375.45      350.97     13.52 o 
  -9   2   9       40.79       37.12      6.57 o 
  -8   2   9      695.18      693.63     13.81 o 
  -7   2   9       24.89       21.40      4.73 o 
  -6   2   9      646.86      648.21     12.82 o 
  -5   2   9      953.44      942.70     19.39 o 
  -4   2   9     1225.65     1213.09     20.98 o 
  -3   2   9     2441.87     2452.17     36.76 o 
  -2   2   9       75.06       75.16      4.57 o 
  -1   2   9     3580.72     3481.68     44.12 o 
   0   2   9      296.29      279.68      8.77 o 
   1   2   9     2285.04     2219.29     34.48 o 
   2   2   9     1240.68     1149.92     34.37 o 
   3   2   9      553.30      533.23     24.15 o 
   4   2   9     2075.23     1985.19     36.46 o 
   5   2   9       85.50       87.70      8.27 o 
   6   2   9      362.16      370.04     15.06 o 
   7   2   9       13.48       14.03     11.04 o 
   8   2   9        1.90       -8.77     12.95 o 
 -12   3   9       70.52      121.68     19.10 o 
 -11   3   9        5.26        0.67      9.23 o 
 -10   3   9       84.42       95.15      9.13 o 
  -9   3   9       12.33       11.49      7.02 o 
  -8   3   9      670.53      688.92     17.13 o 
  -7   3   9     2756.64     2779.36     48.74 o 
  -6   3   9     2368.35     2397.95     30.01 o 
  -5   3   9      272.74      264.54      9.23 o 
  -4   3   9     4075.57     4066.39     57.29 o 
  -3   3   9     5090.60     5090.00     69.24 o 
  -2   3   9     2192.93     2110.28     29.47 o 
  -1   3   9       42.58       48.66      4.99 o 
   0   3   9      106.68      112.99      6.86 o 
   1   3   9       34.90       38.92      6.40 o 
   2   3   9     3672.73     3377.52     54.37 o 
   3   3   9     1995.05     1836.61     33.77 o 
   4   3   9     1675.75     1602.11     31.18 o 
   5   3   9        5.98       -2.48      6.86 o 
   6   3   9      658.61      661.18     23.18 o 
   7   3   9      209.74      226.84     24.80 o 
   8   3   9      343.56      365.26     21.34 o 
 -12   4   9        0.11        4.41     16.75 o 
 -11   4   9      297.71      303.36     15.39 o 
 -10   4   9      289.26      292.59     12.75 o 
  -9   4   9      120.72      111.41      8.75 o 
  -8   4   9      376.92      360.97     12.61 o 
  -7   4   9        4.44       18.95      5.52 o 
  -6   4   9     2169.46     2101.99     36.72 o 
  -5   4   9      102.49      111.17     11.26 o 
  -4   4   9     3678.01     3721.70     57.19 o 
  -3   4   9     1760.99     1748.85     23.92 o 
  -2   4   9      670.55      609.54     14.68 o 
  -1   4   9     2856.46     2835.99     63.01 o 
   0   4   9     1268.77     1209.25     22.56 o 
   1   4   9      225.59      217.23      9.34 o 
   2   4   9        9.75        8.81      6.53 o 
   3   4   9      358.56      355.71     14.34 o 
   4   4   9      329.15      324.96     13.91 o 
   5   4   9      584.52      563.74     15.15 o 
   6   4   9      748.66      776.28     25.49 o 
   7   4   9      270.27      275.83     18.46 o 
 -12   5   9      476.34      498.48     30.95 o 
 -11   5   9      477.89      527.91     19.85 o 
 -10   5   9      191.65      208.18     11.11 o 
  -9   5   9      321.74      312.74     18.39 o 
  -8   5   9      356.74      357.37     15.48 o 
  -7   5   9      624.72      620.92     18.90 o 
  -6   5   9      729.13      702.64     15.40 o 
  -5   5   9       45.72       50.10      7.34 o 
  -4   5   9      506.13      479.75     14.15 o 
  -3   5   9      470.45      428.83     16.67 o 
  -2   5   9     2657.33     2544.62     56.44 o 
  -1   5   9     1270.29     1265.02     38.74 o 
   0   5   9      585.59      564.09     22.94 o 
   1   5   9      218.93      205.29     14.40 o 
   2   5   9      301.17      281.71     15.13 o 
   3   5   9      393.67      386.19     13.84 o 
   4   5   9       60.00       70.25     11.81 o 
   5   5   9       44.15       42.39      7.94 o 
   6   5   9      103.10      126.54     13.60 o 
   7   5   9        0.19        6.39     13.48 o 
 -11   6   9      165.34      178.98     12.89 o 
 -10   6   9        5.10        7.84      7.88 o 
  -9   6   9      905.32      951.06     22.45 o 
  -8   6   9     2277.35     2274.91     42.22 o 
  -7   6   9        0.63        3.63      5.99 o 
  -6   6   9     1374.16     1341.35     40.31 o 
  -5   6   9      294.68      269.27     12.30 o 
  -4   6   9       14.31       16.90      5.68 o 
  -3   6   9      412.29      427.94     14.80 o 
  -2   6   9     2472.65     2389.84     53.75 o 
  -1   6   9     2148.75     2060.91     48.10 o 
   0   6   9      408.48      390.20     28.45 o 
   1   6   9     3806.17     3432.48     64.19 o 
   2   6   9     1726.58     1563.63     35.98 o 
   3   6   9       24.27        9.67      9.99 o 
   4   6   9      124.71      114.15     17.90 o 
   5   6   9        2.98       -1.27      8.67 o 
   6   6   9        0.26       -7.69     12.65 o 
 -11   7   9        8.99       24.27     10.17 o 
 -10   7   9      263.32      291.66     14.67 o 
  -9   7   9      136.17      159.34     17.89 o 
  -8   7   9      121.44      141.07     25.19 o 
  -7   7   9      183.22      187.43     10.74 o 
  -6   7   9      712.76      735.07     25.42 o 
  -5   7   9       97.75       93.32      8.58 o 
  -4   7   9       66.18       84.28      8.47 o 
  -3   7   9        2.08        3.23      6.57 o 
  -2   7   9        7.58       19.51      7.63 o 
  -1   7   9       20.97       32.91     13.35 o 
   0   7   9      496.47      501.49     39.24 o 
   1   7   9      222.77      213.57     20.96 o 
   2   7   9       28.72       25.22     10.51 o 
   3   7   9       10.67       19.23     10.17 o 
   4   7   9       54.82       49.86     13.00 o 
   5   7   9        1.08        1.95     13.05 o 
 -11   8   9        5.03       15.45     15.30 o 
 -10   8   9        1.44       -3.66      9.36 o 
  -9   8   9      178.81      203.98     12.23 o 
  -8   8   9      151.27      151.79     17.40 o 
  -7   8   9     2163.19     2147.46    116.32 o 
  -6   8   9     1424.51     1342.34     41.42 o 
  -5   8   9       18.64       18.32      8.18 o 
  -4   8   9     1535.87     1436.38     43.19 o 
  -3   8   9      820.83      788.19     29.57 o 
  -2   8   9      139.35      136.50     10.38 o 
  -1   8   9       16.75       14.19      9.20 o 
   0   8   9      438.38      447.54     47.95 o 
   1   8   9      390.29      385.58     18.82 o 
   2   8   9      252.62      225.11     43.83 o 
   3   8   9     1830.37     1867.80     48.90 o 
   5   8   9        0.26        8.04     13.09 o 
 -10   9   9        4.00       21.65      9.71 o 
  -9   9   9       55.83       87.80     10.72 o 
  -8   9   9        6.11       21.67      9.01 o 
  -7   9   9       60.01       57.32     11.82 o 
  -6   9   9        7.23        0.12      9.14 o 
  -5   9   9       26.96       20.64      9.07 o 
  -4   9   9       48.47       41.13      9.02 o 
  -3   9   9        6.67       13.90      8.11 o 
  -2   9   9      235.96      227.76     14.71 o 
  -1   9   9       59.20       86.87     20.12 o 
   0   9   9      217.31      205.67     18.34 o 
   1   9   9      272.99      266.53     16.52 o 
   2   9   9       90.89      119.36     13.39 o 
   3   9   9        9.93        7.45     13.61 o 
   4   9   9       20.24       -3.69     13.60 o 
 -10  10   9      366.32      451.21     27.94 o 
  -9  10   9       31.50       36.17     13.03 o 
  -8  10   9      138.74      156.37     12.40 o 
  -7  10   9        2.50      -10.52     10.52 o 
  -6  10   9       45.39       47.49     11.04 o 
  -5  10   9      841.36      778.40     20.32 o 
  -4  10   9     1765.38     1675.57     51.14 o 
  -3  10   9        0.35        9.24      9.66 o 
  -2  10   9     1768.06     1604.68     40.00 o 
  -1  10   9     1204.26     1217.74     33.00 o 
   0  10   9       29.65       31.98     19.73 o 
   1  10   9      110.74      106.47     12.70 o 
   2  10   9       22.43       19.54     12.94 o 
   3  10   9       28.63       17.68     13.81 o 
  -9  11   9        3.74       -9.17     13.78 o 
  -8  11   9      131.85      164.51     21.45 o 
  -7  11   9       66.18       65.68     12.92 o 
  -6  11   9       76.81       92.87     12.93 o 
  -5  11   9       97.25       99.90      8.87 o 
  -4  11   9      486.53      481.57     22.44 o 
  -3  11   9       51.03       41.84     11.33 o 
  -2  11   9        6.99       28.97     11.65 o 
  -1  11   9       10.06       21.14     10.23 o 
   0  11   9       19.44       28.83     12.89 o 
   1  11   9        6.70        3.90     12.39 o 
  -8  12   9       50.69       38.60     14.58 o 
  -7  12   9      248.94      270.26     19.03 o 
  -6  12   9      340.49      337.94     21.14 o 
  -5  12   9        0.16        2.57     10.57 o 
  -4  12   9       38.68       42.81      8.69 o 
  -3  12   9      171.55      200.66     16.15 o 
  -2  12   9      223.72      228.11     17.05 o 
  -1  12   9        4.35       -5.83     12.31 o 
   0  12   9      528.75      576.33     27.83 o 
  -6  13   9      156.13      163.46     16.23 o 
  -5  13   9      117.94       95.27     13.70 o 
  -4  13   9      197.00      205.59     22.62 o 
  -3  13   9      111.82      111.88     17.00 o 
  -1 -17  10       28.66       55.51     22.40 o 
   0 -17  10      219.97      234.61     26.08 o 
   1 -17  10      289.47      290.34     25.83 o 
   2 -17  10        7.79      -12.72     18.17 o 
   3 -17  10        0.87      -10.04     16.98 o 
   4 -17  10      251.56      270.89     21.74 o 
  -3 -16  10        1.39      -20.19     20.19 o 
  -2 -16  10        9.77      -10.76     20.79 o 
  -1 -16  10      223.13      218.22     26.58 o 
   0 -16  10       41.07       49.67     18.22 o 
   1 -16  10      227.60      247.75     26.12 o 
   2 -16  10      123.67      153.90     21.92 o 
   3 -16  10        3.07        5.38     17.96 o 
   4 -16  10       77.59       79.37     12.40 o 
   5 -16  10      112.92      111.83     12.62 o 
   6 -16  10       81.76       81.71     16.82 o 
  -4 -15  10       15.16        9.86     20.83 o 
  -3 -15  10       30.35       15.78     21.32 o 
  -2 -15  10        0.95       -9.45     13.68 o 
  -1 -15  10      416.93      402.99     23.21 o 
   0 -15  10     1621.62     1686.65     65.67 o 
   1 -15  10       25.12       31.80     14.19 o 
   2 -15  10      839.83      860.36     42.87 o 
   3 -15  10      467.55      470.09     20.48 o 
   4 -15  10       38.45       40.68     12.00 o 
   5 -15  10        1.62       -2.50     22.93 o 
   6 -15  10       31.88       32.15     11.29 o 
   7 -15  10      160.80      129.34     18.08 o 
  -5 -14  10       31.50       39.02     21.41 o 
  -4 -14  10       51.01       64.44     22.28 o 
  -3 -14  10       54.33       65.68     12.87 o 
  -2 -14  10        0.09       -6.13     11.38 o 
  -1 -14  10      305.84      362.10     22.50 o 
   0 -14  10      116.97      123.51     25.14 o 
   1 -14  10       98.45       88.56     14.88 o 
   2 -14  10       92.12       79.56     20.08 o 
   3 -14  10       80.98       88.85     18.15 o 
   4 -14  10       48.17       48.20     11.85 o 
   5 -14  10      123.95      108.95     12.76 o 
   6 -14  10        7.72        7.21     10.97 o 
   7 -14  10        0.79        7.03     10.56 o 
   8 -14  10       23.84       20.94     15.11 o 
  -6 -13  10      443.19      555.04     31.78 o 
  -5 -13  10      634.48      702.52     64.09 o 
  -4 -13  10      205.50      213.25     13.41 o 
  -3 -13  10      119.01      114.13     12.91 o 
  -2 -13  10      319.74      282.35     16.59 o 
  -1 -13  10       33.54       46.56     15.10 o 
   0 -13  10       37.26       37.97     14.06 o 
   1 -13  10      918.17      951.44     69.15 o 
   2 -13  10     1220.19     1219.33     38.04 o 
   3 -13  10       46.71       42.63     21.30 o 
   4 -13  10     1273.68     1240.52     33.90 o 
   5 -13  10      775.02      784.48     25.92 o 
   6 -13  10       81.58       75.98     12.11 o 
   7 -13  10       65.43       61.84     11.55 o 
   8 -13  10        3.90       -1.60     14.52 o 
  -7 -12  10       20.90       18.63     14.54 o 
  -6 -12  10      167.17      191.28     19.53 o 
  -5 -12  10      113.96      123.03     11.87 o 
  -4 -12  10       80.59       87.15      9.26 o 
  -3 -12  10      500.66      506.11     14.05 o 
  -2 -12  10       55.81       54.68      6.71 o 
  -1 -12  10        1.96       -0.18      7.72 o 
   0 -12  10        3.83        6.36      9.49 o 
   1 -12  10      126.40      137.68     16.14 o 
   2 -12  10      213.76      212.44     16.77 o 
   3 -12  10      168.58      151.41     12.62 o 
   4 -12  10     1122.77     1101.54     41.08 o 
   5 -12  10      224.06      209.63     14.07 o 
   6 -12  10       33.89       48.51     11.14 o 
   7 -12  10      491.30      475.20     32.01 o 
   8 -12  10      165.11      150.93     12.42 o 
   9 -12  10       17.38       19.84     14.37 o 
  -8 -11  10       38.86       23.15     25.58 o 
  -7 -11  10       34.62       38.86     10.17 o 
  -6 -11  10       32.48       18.44      6.94 o 
  -5 -11  10        0.32        0.59      6.41 o 
  -4 -11  10      561.86      540.14     12.48 o 
  -3 -11  10     1487.52     1448.37     19.97 o 
  -2 -11  10      206.21      187.69     10.13 o 
  -1 -11  10      287.70      270.13      9.52 o 
   0 -11  10     1469.97     1443.57     31.86 o 
   1 -11  10        1.71        6.68      6.79 o 
   2 -11  10       90.47       89.87     11.41 o 
   3 -11  10      135.83      130.28      9.34 o 
   4 -11  10      374.48      357.58     18.47 o 
   5 -11  10        9.54       11.65     14.84 o 
   6 -11  10      893.65      916.45     58.89 o 
   7 -11  10      759.12      732.37     38.98 o 
   8 -11  10       13.48       28.64     10.24 o 
   9 -11  10      119.53      121.13     16.17 o 
  -8 -10  10      100.42       96.41      8.88 o 
  -7 -10  10      193.37      196.43     10.59 o 
  -6 -10  10       83.43       82.02      7.39 o 
  -5 -10  10       10.51        8.39      5.68 o 
  -4 -10  10      576.37      597.47     12.07 o 
  -3 -10  10      337.43      331.56      8.79 o 
  -2 -10  10      869.95      867.24     14.11 o 
  -1 -10  10     4572.76     4390.83     51.62 o 
   0 -10  10      933.03      910.57     25.01 o 
   1 -10  10        7.17        5.27      6.73 o 
   2 -10  10      539.83      538.84     14.68 o 
   3 -10  10       88.77       87.43      9.18 o 
   4 -10  10      179.39      186.12     12.19 o 
   5 -10  10     1426.19     1451.25     37.14 o 
   6 -10  10      602.71      605.77     32.27 o 
   7 -10  10      157.59      170.21     12.83 o 
   8 -10  10      255.57      259.08     22.06 o 
   9 -10  10      893.70      910.96     37.52 o 
  -9  -9  10       70.94       56.49      9.65 o 
  -8  -9  10      479.37      500.72     15.83 o 
  -7  -9  10       88.08       81.96      7.94 o 
  -6  -9  10        6.67        0.16      6.21 o 
  -5  -9  10       59.89       64.89      7.41 o 
  -4  -9  10       13.68       12.29      5.17 o 
  -3  -9  10       93.79      104.77      6.04 o 
  -2  -9  10        9.64       12.56      4.67 o 
  -1  -9  10     1992.32     1918.87     29.11 o 
   0  -9  10      248.61      236.80      8.63 o 
   1  -9  10     1079.03     1018.17     17.99 o 
   2  -9  10     2278.76     2197.02     34.62 o 
   3  -9  10       10.74        6.98      6.77 o 
   4  -9  10      787.67      841.28     20.45 o 
   5  -9  10        6.86        9.31      8.00 o 
   6  -9  10      531.77      589.99     37.79 o 
   7  -9  10       50.43       56.50     10.59 o 
   8  -9  10        8.49        9.88     14.49 o 
   9  -9  10      365.40      342.89     23.87 o 
  -9  -8  10      355.74      372.30     14.66 o 
  -8  -8  10      189.92      212.48     13.23 o 
  -7  -8  10       37.46       35.96      8.79 o 
  -6  -8  10     1384.47     1330.52     21.66 o 
  -5  -8  10      599.60      599.54     14.72 o 
  -4  -8  10       58.54       57.89      5.60 o 
  -3  -8  10      233.16      228.93      7.54 o 
  -2  -8  10       66.98       96.29      6.64 o 
  -1  -8  10        0.14       -1.81      5.36 o 
   0  -8  10     3894.89     3789.10     65.49 o 
   1  -8  10     2637.13     2497.94     32.22 o 
   2  -8  10     1285.23     1288.18     25.18 o 
   3  -8  10       25.30       28.89      6.30 o 
   4  -8  10      999.78      993.94     19.61 o 
   5  -8  10      919.00      880.95     36.82 o 
   6  -8  10      345.48      326.91     18.20 o 
   7  -8  10       38.31       52.86     12.14 o 
   8  -8  10       48.89       27.38     22.52 o 
   9  -8  10      148.65      122.90     17.39 o 
 -10  -7  10       13.96       -3.12      8.34 o 
  -9  -7  10      153.92      164.74     10.58 o 
  -8  -7  10      332.28      311.82     13.96 o 
  -7  -7  10       30.13       26.67      6.35 o 
  -6  -7  10      588.21      564.42     12.59 o 
  -5  -7  10       37.15       36.74      5.22 o 
  -4  -7  10      693.43      670.86     12.53 o 
  -3  -7  10      365.25      358.69      8.98 o 
  -2  -7  10      590.82      572.58     11.84 o 
  -1  -7  10     2077.80     1994.11     27.88 o 
   0  -7  10      541.23      510.24     16.62 o 
   1  -7  10     1501.76     1446.03     20.95 o 
   2  -7  10     1580.67     1562.79     24.60 o 
   3  -7  10      327.56      315.66     11.30 o 
   4  -7  10       71.52       69.38      6.96 o 
   5  -7  10      247.56      264.56     24.17 o 
   6  -7  10      473.98      478.39     17.42 o 
   7  -7  10       82.08       74.01     16.20 o 
   8  -7  10      707.08      668.94     25.43 o 
   9  -7  10      634.07      608.93     23.86 o 
 -10  -6  10       36.04       37.17     13.22 o 
  -9  -6  10        5.99        8.17      7.01 o 
  -8  -6  10      328.63      339.23     11.28 o 
  -7  -6  10      439.23      449.63     11.16 o 
  -6  -6  10      393.08      376.27     10.70 o 
  -5  -6  10      142.03      128.20      5.98 o 
  -4  -6  10     2316.67     2228.63     28.19 o 
  -3  -6  10     3826.16     3643.09     46.20 o 
  -2  -6  10      709.54      638.96     12.31 o 
  -1  -6  10      152.04      169.19     11.50 o 
   0  -6  10       42.26       46.85      5.75 o 
   1  -6  10       11.30       14.81      6.05 o 
   2  -6  10     1484.19     1463.48     23.17 o 
   3  -6  10     1808.07     1789.77     29.44 o 
   4  -6  10     1961.46     1999.71     29.73 o 
   5  -6  10       60.37       73.45      7.15 o 
   6  -6  10     1397.77     1358.99     38.76 o 
   7  -6  10     1148.93     1143.35     34.65 o 
   8  -6  10      166.25      162.49     11.73 o 
   9  -6  10        1.34       -0.72     12.05 o 
 -11  -5  10        2.78      -12.39     12.39 o 
 -10  -5  10       15.44        5.86      7.61 o 
  -9  -5  10      301.03      283.85     14.41 o 
  -8  -5  10       44.79       46.07      6.41 o 
  -7  -5  10      417.26      408.41     11.90 o 
  -6  -5  10     1502.60     1429.70     20.05 o 
  -5  -5  10      106.89      109.23      5.40 o 
  -4  -5  10       43.21       47.23      4.59 o 
  -3  -5  10      519.20      510.58     10.57 o 
  -2  -5  10       21.52       18.51      4.10 o 
  -1  -5  10      252.76      244.39      7.29 o 
   0  -5  10      454.57      429.84     10.43 o 
   1  -5  10     8140.64     7765.38    102.71 o 
   2  -5  10      529.14      533.23     13.82 o 
   3  -5  10     1402.16     1460.26     22.12 o 
   4  -5  10     3262.34     3376.92     45.67 o 
   5  -5  10      350.62      348.91     14.09 o 
   6  -5  10       22.79       20.11     11.85 o 
   7  -5  10       11.84       20.00     12.40 o 
   8  -5  10      298.05      314.27     19.14 o 
   9  -5  10       42.31       20.76     10.48 o 
 -11  -4  10      291.13      295.35     15.79 o 
 -10  -4  10       75.67       87.62     18.68 o 
  -9  -4  10      400.49      382.58     12.22 o 
  -8  -4  10      275.64      258.33     11.02 o 
  -7  -4  10      786.11      760.87     15.06 o 
  -6  -4  10      250.76      244.24      7.47 o 
  -5  -4  10        4.50        4.75      4.06 o 
  -4  -4  10     1159.57     1126.61     17.19 o 
  -3  -4  10      372.14      367.36     10.46 o 
  -2  -4  10     4451.37     4380.98     52.89 o 
  -1  -4  10     4238.26     4012.28     54.79 o 
   0  -4  10        8.97       16.37      4.62 o 
   1  -4  10     2397.26     2305.27     31.68 o 
   2  -4  10      954.13      937.49     19.93 o 
   3  -4  10      117.77      122.66      7.51 o 
   4  -4  10       54.05       56.90      6.95 o 
   5  -4  10      296.92      311.36     10.55 o 
   6  -4  10      577.42      566.12     24.17 o 
   7  -4  10       32.71       30.92     12.44 o 
   8  -4  10      454.05      449.32     22.33 o 
   9  -4  10      368.16      344.35     19.95 o 
 -11  -3  10      237.91      235.82     11.73 o 
 -10  -3  10      169.05      164.59      8.77 o 
  -9  -3  10        0.24       -3.86      6.03 o 
  -8  -3  10       80.56       81.48      6.40 o 
  -7  -3  10     2641.94     2478.86     30.86 o 
  -6  -3  10       17.10       19.69      4.34 o 
  -5  -3  10      838.82      775.01     12.42 o 
  -4  -3  10     7726.24     7338.57     87.44 o 
  -3  -3  10     4315.19     4145.03     48.73 o 
  -2  -3  10      195.57      190.59      6.29 o 
  -1  -3  10     2356.38     2222.61     31.54 o 
   0  -3  10      836.04      793.46     14.08 o 
   1  -3  10      172.81      172.54      8.25 o 
   2  -3  10     1905.33     1769.81     30.19 o 
   3  -3  10     6134.78     5933.99     83.05 o 
   4  -3  10       95.82      118.44     12.22 o 
   5  -3  10     1851.32     1789.54     30.05 o 
   6  -3  10     2690.67     2657.89     55.79 o 
   7  -3  10      490.00      480.04     22.98 o 
   8  -3  10        6.27       10.64     12.08 o 
   9  -3  10       34.34       25.43     13.08 o 
 -11  -2  10        1.12        1.95      7.50 o 
 -10  -2  10      154.10      155.91      8.78 o 
  -9  -2  10      391.57      361.64     20.41 o 
  -8  -2  10        2.16        4.17      5.28 o 
  -7  -2  10      336.20      333.30      8.32 o 
  -6  -2  10     1751.87     1673.75     21.87 o 
  -5  -2  10        4.25        5.76      3.47 o 
  -4  -2  10     1355.55     1351.10     18.39 o 
  -3  -2  10        4.98        5.93      3.17 o 
  -2  -2  10     1431.84     1395.24     22.88 o 
  -1  -2  10       37.79       40.31      4.34 o 
   0  -2  10     1550.15     1488.74     24.20 o 
   1  -2  10     1071.58     1040.96     18.53 o 
   2  -2  10      232.63      216.97     10.01 o 
   3  -2  10      482.56      482.78     14.84 o 
   4  -2  10      133.60      144.48      9.92 o 
   5  -2  10      251.39      244.27     10.53 o 
   6  -2  10       66.40       62.21      9.64 o 
   7  -2  10        4.71       -6.15     12.18 o 
   8  -2  10      260.79      272.63     18.00 o 
   9  -2  10       92.73       87.63     13.79 o 
 -11  -1  10      292.20      325.18     13.09 o 
 -10  -1  10      181.00      174.50      8.94 o 
  -9  -1  10     1604.03     1532.35     42.92 o 
  -8  -1  10     1143.13     1069.71     18.37 o 
  -7  -1  10        2.26        5.89      4.21 o 
  -6  -1  10        3.67        5.84      4.90 o 
  -5  -1  10       98.04       96.31      4.11 o 
  -4  -1  10       26.12       33.57      3.14 o 
  -3  -1  10     4487.38     4247.57     51.72 o 
  -2  -1  10     8893.33     8300.09     97.95 o 
  -1  -1  10     3565.51     3364.53     42.28 o 
   0  -1  10      873.44      804.36     19.55 o 
   1  -1  10     5465.55     5143.31     72.32 o 
   2  -1  10     1006.65      953.84     20.06 o 
   3  -1  10       50.35       67.49      7.97 o 
   4  -1  10      641.10      606.54     20.34 o 
   5  -1  10      318.48      311.22     11.56 o 
   6  -1  10        6.25        2.95      8.76 o 
   7  -1  10     1069.73     1057.39     89.18 o 
   8  -1  10      777.86      770.61     28.61 o 
   9  -1  10      350.98      364.53     20.68 o 
 -12   0  10       29.26       11.65     14.90 o 
 -11   0  10      107.58      102.85      9.26 o 
 -10   0  10       88.44       84.57      7.71 o 
  -9   0  10      248.75      245.22     10.78 o 
  -8   0  10       22.01       24.82      7.20 o 
  -7   0  10      324.78      320.15      8.80 o 
  -6   0  10      404.87      406.57      8.30 o 
  -5   0  10       30.51       33.20      2.75 o 
  -4   0  10      104.79      104.11      4.05 o 
  -3   0  10      359.38      314.12      9.54 o 
  -2   0  10     1733.58     1695.94     21.66 o 
  -1   0  10      316.31      317.45      8.59 o 
   0   0  10     2833.10     2733.14     43.85 o 
   1   0  10     1568.28     1495.21     26.16 o 
   2   0  10      373.62      352.86     12.40 o 
   3   0  10      584.22      591.58     17.46 o 
   4   0  10      388.98      361.39     15.01 o 
   5   0  10        4.94       -7.24      7.24 o 
   6   0  10      135.07      123.11     10.42 o 
   7   0  10      183.90      202.91     30.40 o 
   8   0  10      542.81      620.48     26.07 o 
 -12   1  10       23.27        9.32     14.76 o 
 -11   1  10       46.86       52.27      9.70 o 
 -10   1  10     1049.17     1055.77     21.10 o 
  -9   1  10      371.68      371.58     11.32 o 
  -8   1  10      604.13      602.61     23.05 o 
  -7   1  10     3794.08     3714.08     50.25 o 
  -6   1  10     1691.76     1673.81     21.18 o 
  -5   1  10       25.20       27.40      6.22 o 
  -4   1  10      119.55      120.58      8.25 o 
  -3   1  10      340.83      337.30     10.63 o 
  -2   1  10      310.96      320.69      7.75 o 
  -1   1  10     1340.03     1242.72     18.95 o 
   0   1  10     2901.36     2754.38     36.94 o 
   1   1  10     1547.84     1454.73     25.46 o 
   2   1  10      395.07      380.58     12.60 o 
   3   1  10     3368.01     3243.83     53.80 o 
   4   1  10     1206.92     1186.68     25.92 o 
   5   1  10       22.42       29.05      9.59 o 
   6   1  10        0.71       -1.16      8.44 o 
   7   1  10        1.19      -10.57     10.57 o 
   8   1  10       12.19        7.55     14.10 o 
 -12   2  10       25.51       21.49     16.14 o 
 -11   2  10      150.26      161.04     13.94 o 
 -10   2  10        3.97        7.31      7.19 o 
  -9   2  10       55.95       58.95      7.27 o 
  -8   2  10      577.05      593.22     12.40 o 
  -7   2  10     1445.15     1432.75     22.03 o 
  -6   2  10      331.11      312.13     13.15 o 
  -5   2  10     1757.38     1740.40     28.07 o 
  -4   2  10     4238.59     4083.60    114.77 o 
  -3   2  10      576.53      553.41     13.40 o 
  -2   2  10       15.19       22.03      5.20 o 
  -1   2  10       96.78       83.71      6.91 o 
   0   2  10      650.26      619.89     14.12 o 
   1   2  10     1578.76     1473.79     28.66 o 
   2   2  10     3168.34     2941.05     72.76 o 
   3   2  10     2152.71     2037.02     36.92 o 
   4   2  10       29.98       26.76      8.40 o 
   5   2  10      693.51      694.46     17.09 o 
   6   2  10      834.95      833.54     21.65 o 
   7   2  10      285.93      312.95     17.03 o 
   8   2  10        1.06      -12.91     12.91 o 
 -12   3  10      132.02      146.39     18.42 o 
 -11   3  10      367.10      368.24     15.89 o 
 -10   3  10        5.95       12.84      8.36 o 
  -9   3  10        1.24       14.47      6.56 o 
  -8   3  10      133.64      123.96      7.48 o 
  -7   3  10      140.02      138.87      8.67 o 
  -6   3  10      343.29      326.93     20.04 o 
  -5   3  10     2760.29     2778.56     41.21 o 
  -4   3  10     1711.42     1625.94     70.26 o 
  -3   3  10        7.72        5.00      3.36 o 
  -2   3  10     1624.83     1569.95     24.53 o 
  -1   3  10     1117.05     1114.78     19.49 o 
   0   3  10      210.94      195.99     11.62 o 
   1   3  10      338.43      309.69     11.58 o 
   2   3  10      943.52      902.55     20.51 o 
   3   3  10      683.48      667.80     17.99 o 
   4   3  10      392.74      356.22     14.35 o 
   5   3  10      656.94      693.47     17.15 o 
   6   3  10      170.38      185.34     12.13 o 
   7   3  10        9.32       -8.69     13.02 o 
 -11   4  10      153.94      176.92     11.77 o 
 -10   4  10       38.20       43.00     11.70 o 
  -9   4  10      782.26      816.60     19.60 o 
  -8   4  10       13.66       15.02      6.01 o 
  -7   4  10      185.65      198.44     11.79 o 
  -6   4  10      296.37      289.76     15.21 o 
  -5   4  10      995.20     1019.28     26.27 o 
  -4   4  10       35.43       41.49     10.12 o 
  -3   4  10     2929.76     2875.23     46.25 o 
  -2   4  10     5321.51     5468.67     97.02 o 
  -1   4  10      635.73      601.47     17.10 o 
   0   4  10      122.76      134.11      8.65 o 
   1   4  10      221.98      200.14      9.34 o 
   2   4  10        2.01        0.05      6.94 o 
   3   4  10      374.12      343.76     13.31 o 
   4   4  10      376.84      374.07     19.27 o 
   5   4  10      972.88      976.07     20.53 o 
   6   4  10       18.56       25.27     13.65 o 
   7   4  10      313.67      313.52     19.60 o 
 -11   5  10        4.10        6.65      8.72 o 
 -10   5  10      290.37      318.19     12.78 o 
  -9   5  10      276.11      278.63     16.25 o 
  -8   5  10       60.00       52.38      7.94 o 
  -7   5  10      312.57      307.87      9.60 o 
  -6   5  10      276.74      270.35     35.30 o 
  -5   5  10      470.20      444.85     28.26 o 
  -4   5  10        6.32       11.01      4.93 o 
  -3   5  10      200.29      224.71     10.71 o 
  -2   5  10      891.86      896.42     24.60 o 
  -1   5  10       28.55       21.43      6.80 o 
   0   5  10     1049.29     1019.08     24.96 o 
   1   5  10      125.37      122.93      8.36 o 
   2   5  10      532.26      508.69     15.35 o 
   3   5  10      203.72      195.79     10.72 o 
   4   5  10      112.10      121.04     10.22 o 
   5   5  10      325.65      354.91     16.92 o 
   6   5  10       14.49       28.20     13.60 o 
 -11   6  10      146.06      175.26     11.77 o 
 -10   6  10      768.01      850.95     72.57 o 
  -9   6  10      345.77      370.93     13.02 o 
  -8   6  10      280.22      273.74     10.67 o 
  -7   6  10      726.52      756.70     26.03 o 
  -6   6  10     1381.98     1395.67     32.21 o 
  -5   6  10      217.00      186.15     10.41 o 
  -4   6  10       20.93       16.92      5.93 o 
  -3   6  10      560.55      538.93     17.15 o 
  -2   6  10       95.10       87.94      8.98 o 
  -1   6  10     2179.25     2113.56     49.64 o 
   0   6  10     2898.86     2752.34     62.97 o 
   1   6  10      810.06      727.93     20.96 o 
   2   6  10      239.68      204.48     22.01 o 
   3   6  10      566.32      538.14     20.76 o 
   4   6  10      351.72      388.83     33.17 o 
   5   6  10       10.53        9.70     10.05 o 
 -11   7  10        3.64       41.30     15.64 o 
 -10   7  10      170.26      210.17     15.98 o 
  -9   7  10      114.60      132.23      9.69 o 
  -8   7  10      210.96      205.39     10.80 o 
  -7   7  10      111.37      106.54      7.70 o 
  -6   7  10      920.59      875.85     28.53 o 
  -5   7  10      360.07      354.55     15.24 o 
  -4   7  10       20.66       24.38      7.43 o 
  -3   7  10     1376.59     1337.59     33.04 o 
  -2   7  10      874.25      851.68     24.24 o 
  -1   7  10       29.08       31.88      8.79 o 
   0   7  10      101.36       88.62     10.59 o 
   1   7  10      178.43      155.97     13.10 o 
   2   7  10        4.46       11.74     11.03 o 
   3   7  10       28.05       29.63     10.50 o 
   4   7  10      470.32      490.87     23.12 o 
   5   7  10       42.70       59.04     13.64 o 
 -10   8  10        4.79        3.42     11.23 o 
  -9   8  10      183.41      216.49     11.29 o 
  -8   8  10      371.22      414.68     15.18 o 
  -7   8  10      209.57      198.82     19.66 o 
  -6   8  10      296.24      260.71     15.21 o 
  -5   8  10     2203.56     2119.38     60.40 o 
  -4   8  10     1073.06      995.85     31.87 o 
  -3   8  10       38.54       29.38      8.08 o 
  -2   8  10      162.69      151.86     11.22 o 
  -1   8  10        0.36       -6.20      8.59 o 
   0   8  10      137.50      143.62     12.43 o 
   1   8  10      534.07      517.46     21.18 o 
   2   8  10      800.64      752.83     28.08 o 
   3   8  10       84.45       92.47     15.56 o 
   4   8  10      296.26      306.49     22.40 o 
 -10   9  10      476.19      567.57     30.33 o 
  -9   9  10       57.81       84.60     29.49 o 
  -8   9  10      417.39      475.09     16.83 o 
  -7   9  10      639.62      669.23     28.37 o 
  -6   9  10       51.06       55.41     10.43 o 
  -5   9  10        0.23       -3.37      8.74 o 
  -4   9  10       43.85       23.62      9.21 o 
  -3   9  10        6.08       12.12      9.85 o 
  -2   9  10      233.05      244.49     14.12 o 
  -1   9  10      570.78      602.58     43.27 o 
   0   9  10     1139.63     1129.70     58.47 o 
   1   9  10       15.88       23.85     12.42 o 
   2   9  10      587.11      583.51     28.14 o 
   3   9  10      379.71      409.52     25.41 o 
  -9  10  10      198.70      217.12     18.54 o 
  -8  10  10        1.98       17.05      8.70 o 
  -7  10  10        0.15        1.69     10.84 o 
  -6  10  10      121.95      126.89     12.85 o 
  -5  10  10      230.32      229.23     16.86 o 
  -4  10  10      300.06      288.51     17.70 o 
  -3  10  10      828.72      792.46     29.28 o 
  -2  10  10      153.25      161.49     12.08 o 
  -1  10  10      260.01      252.20     23.86 o 
   0  10  10      394.79      371.69     49.19 o 
   1  10  10       38.88       54.27     14.06 o 
   2  10  10        6.56       -1.92     13.29 o 
  -8  11  10      295.61      370.09     37.49 o 
  -7  11  10        7.85        2.23     11.40 o 
  -6  11  10      850.16      817.16     30.65 o 
  -5  11  10      753.43      700.68     19.47 o 
  -4  11  10        6.72       14.02     10.93 o 
  -3  11  10        2.22       -7.60     10.18 o 
  -2  11  10      129.13      137.12     14.31 o 
  -1  11  10       21.54       18.09     12.31 o 
   0  11  10      126.38      147.64     15.19 o 
  -6  12  10      135.24      149.43     14.88 o 
  -5  12  10      155.74      142.70     13.73 o 
  -4  12  10       10.04        8.30      9.92 o 
  -3  12  10      173.04      172.41     15.23 o 
  -2  12  10        9.58      -11.38     11.38 o 
   0 -17  11      186.04      188.06     24.39 o 
   1 -17  11       80.11       83.03     21.47 o 
   2 -17  11        0.40      -17.90     17.90 o 
   3 -17  11       34.58       -2.47     18.31 o 
  -2 -16  11       68.09       48.36     22.03 o 
  -1 -16  11       31.69       55.87     22.23 o 
   0 -16  11        7.01        4.41     19.81 o 
   1 -16  11        1.64       -1.90     20.17 o 
   2 -16  11        5.11        8.37     19.32 o 
   3 -16  11       13.35        7.54     17.34 o 
   4 -16  11       82.95       88.08     19.25 o 
   5 -16  11       64.15       78.63     17.56 o 
  -4 -15  11       44.46       31.27     22.03 o 
  -3 -15  11        9.45       19.46     21.44 o 
  -2 -15  11      421.01      501.72     36.96 o 
  -1 -15  11        5.63       -5.11     13.69 o 
   0 -15  11       81.05       81.05     26.94 o 
   1 -15  11      829.12      836.80     31.59 o 
   2 -15  11      227.41      213.67     24.13 o 
   3 -15  11       27.88        6.38     17.90 o 
   4 -15  11      142.76      137.15     20.35 o 
   5 -15  11        7.59      -12.67     16.11 o 
   6 -15  11       87.44      125.37     18.27 o 
  -5 -14  11        9.19      -10.26     20.44 o 
  -4 -14  11       23.21       43.91     22.07 o 
  -3 -14  11        6.29        7.20     15.45 o 
  -2 -14  11      197.18      194.79     15.39 o 
  -1 -14  11       91.11       93.88     34.02 o 
   0 -14  11      384.49      379.87     22.73 o 
   1 -14  11      126.25      149.91     17.14 o 
   2 -14  11        6.60       22.71     19.15 o 
   3 -14  11      367.11      379.28     29.71 o 
   4 -14  11      204.33      205.06     21.91 o 
   5 -14  11      141.41      131.66     19.92 o 
   6 -14  11       14.76       15.30     16.26 o 
   7 -14  11       10.72       -4.53     14.68 o 
  -6 -13  11      229.23      278.39     19.98 o 
  -5 -13  11       10.05       12.77     14.63 o 
  -4 -13  11      572.94      602.54     19.74 o 
  -3 -13  11       73.45       59.99      9.49 o 
  -2 -13  11       82.82       70.57     12.93 o 
  -1 -13  11        7.09      -16.31     16.31 o 
   0 -13  11      174.52      165.40     17.83 o 
   1 -13  11      643.78      650.09     28.02 o 
   2 -13  11       36.88       30.67     13.05 o 
   3 -13  11     1044.45     1042.72     46.32 o 
   4 -13  11      294.42      243.26     23.22 o 
   5 -13  11      190.83      189.22     20.80 o 
   6 -13  11      411.42      416.56     28.63 o 
   7 -13  11        2.06        5.64     15.41 o 
   8 -13  11      113.02      111.93     16.75 o 
  -7 -12  11       54.32       69.87     15.60 o 
  -6 -12  11      147.90      155.36     12.60 o 
  -5 -12  11      445.11      476.31     15.29 o 
  -4 -12  11      225.97      237.84      9.23 o 
  -3 -12  11      148.64      145.88      8.11 o 
  -2 -12  11        3.02        5.35      6.13 o 
  -1 -12  11        2.75        5.10      6.57 o 
   0 -12  11      433.17      420.37     18.32 o 
   1 -12  11      520.85      486.53     24.52 o 
   2 -12  11     1012.84     1032.26     33.98 o 
   3 -12  11       70.09       50.61     18.30 o 
   4 -12  11      149.64      164.54     20.85 o 
   5 -12  11      845.83      819.55     38.59 o 
   6 -12  11      579.49      550.57     30.83 o 
   7 -12  11      210.62      230.70     20.42 o 
   8 -12  11        4.43       -6.56     14.80 o 
  -7 -11  11       88.32       96.32      9.26 o 
  -6 -11  11       11.24       16.74      6.67 o 
  -5 -11  11      362.95      371.24     10.60 o 
  -4 -11  11      343.41      338.74     10.21 o 
  -3 -11  11       13.80       16.96      6.16 o 
  -2 -11  11      709.73      718.62     14.63 o 
  -1 -11  11      218.69      218.94      8.31 o 
   0 -11  11      542.59      551.95     17.44 o 
   1 -11  11      640.87      640.17     16.36 o 
   2 -11  11       23.02       37.83      8.94 o 
   3 -11  11     1260.21     1240.45     37.37 o 
   4 -11  11      457.03      479.53     30.52 o 
   5 -11  11      856.96      780.38     37.15 o 
   6 -11  11      255.45      238.57     21.31 o 
   7 -11  11       84.63       95.55     17.11 o 
   8 -11  11      137.60      124.52     18.31 o 
  -8 -10  11      189.70      189.84     23.01 o 
  -7 -10  11      142.66      151.46     16.62 o 
  -6 -10  11      135.97      158.32      8.97 o 
  -5 -10  11      199.83      202.60      8.87 o 
  -4 -10  11      505.76      475.37     12.57 o 
  -3 -10  11      936.05      878.52     15.35 o 
  -2 -10  11      687.38      721.93     12.95 o 
  -1 -10  11        1.21        1.90      5.71 o 
   0 -10  11      216.10      234.85      9.02 o 
   1 -10  11     1497.96     1489.89     26.53 o 
   2 -10  11      817.98      810.19     18.21 o 
   3 -10  11      546.78      534.11     19.88 o 
   4 -10  11       53.89       61.67     12.82 o 
   5 -10  11        0.23        1.40     15.02 o 
   6 -10  11      123.83      102.41     17.02 o 
   7 -10  11      348.67      367.52     26.34 o 
   8 -10  11      276.03      266.54     20.98 o 
   9 -10  11       44.63       52.39     15.83 o 
  -9  -9  11       30.69       16.30      8.53 o 
  -8  -9  11        5.54        5.66      7.93 o 
  -7  -9  11      189.31      183.84      9.37 o 
  -6  -9  11        2.20       -4.33      5.85 o 
  -5  -9  11      407.36      404.29     11.56 o 
  -4  -9  11     1876.71     1766.35     24.21 o 
  -3  -9  11      150.56      129.41      6.65 o 
  -2  -9  11     1558.31     1502.54     21.55 o 
  -1  -9  11      206.84      213.46     12.30 o 
   0  -9  11      202.23      205.49      8.33 o 
   1  -9  11       45.27       35.66      8.72 o 
   2  -9  11     1413.86     1402.92     25.25 o 
   3  -9  11      895.08      876.91     18.51 o 
   4  -9  11      184.61      191.63     15.63 o 
   5  -9  11     1733.89     1780.34    175.98 o 
   6  -9  11      879.50      858.26     47.46 o 
   7  -9  11      166.72      208.79     20.49 o 
   8  -9  11       47.13       52.46     15.81 o 
   9  -9  11       20.03       32.08     15.74 o 
  -9  -8  11        0.36        3.20      9.40 o 
  -8  -8  11      105.16      106.60      8.40 o 
  -7  -8  11      547.17      533.63     24.08 o 
  -6  -8  11       16.31       13.28      7.88 o 
  -5  -8  11       59.51       65.23      6.50 o 
  -4  -8  11       24.15       19.15      5.71 o 
  -3  -8  11       94.39       80.50      5.63 o 
  -2  -8  11     1054.88      943.30     16.46 o 
  -1  -8  11      805.29      766.48     14.72 o 
   0  -8  11      460.83      444.07     14.41 o 
   1  -8  11       31.01       35.51      5.68 o 
   2  -8  11      209.35      204.61     10.76 o 
   3  -8  11     1480.01     1448.19     23.06 o 
   4  -8  11      417.24      451.38     14.11 o 
   5  -8  11        0.30       -8.64      8.64 o 
   6  -8  11       58.53       59.40     10.05 o 
   7  -8  11       19.01       38.38     14.71 o 
   8  -8  11       64.33       80.01     13.34 o 
   9  -8  11       47.37       36.84     15.59 o 
 -10  -7  11      206.45      212.11     15.03 o 
  -9  -7  11      509.09      487.07     16.01 o 
  -8  -7  11       74.37       72.44      7.35 o 
  -7  -7  11      231.62      229.45     10.83 o 
  -6  -7  11       75.99       74.53      6.49 o 
  -5  -7  11        5.08        0.15      4.78 o 
  -4  -7  11        2.39       -1.36      4.55 o 
  -3  -7  11     4922.68     4595.32     57.44 o 
  -2  -7  11     3725.94     3542.42     45.55 o 
  -1  -7  11       34.57       38.28      5.50 o 
   0  -7  11     4434.49     4209.59     53.55 o 
   1  -7  11     4866.75     4651.89     64.59 o 
   2  -7  11      154.50      149.29      8.50 o 
   3  -7  11      121.04      125.08      8.31 o 
   4  -7  11        6.41        4.12      6.39 o 
   5  -7  11      146.31      143.56     11.79 o 
   6  -7  11      408.96      404.72     19.94 o 
   7  -7  11     4324.62     4170.97     76.22 o 
   8  -7  11      335.86      339.41     15.18 o 
   9  -7  11       12.92       28.88     11.98 o 
 -10  -6  11       46.89       59.52      9.45 o 
  -9  -6  11       18.04       19.34      7.95 o 
  -8  -6  11        1.97       -0.30      6.16 o 
  -7  -6  11       88.02       89.79      6.74 o 
  -6  -6  11      195.65      192.31      7.65 o 
  -5  -6  11      815.13      789.30     13.45 o 
  -4  -6  11       54.27       60.80      5.44 o 
  -3  -6  11       81.95       76.41      5.67 o 
  -2  -6  11      315.77      312.37     11.53 o 
  -1  -6  11      356.96      346.72     14.92 o 
   0  -6  11       27.30       18.70      4.39 o 
   1  -6  11        2.31        7.00      6.02 o 
   2  -6  11      282.18      290.15     12.34 o 
   3  -6  11       15.10       17.81      6.42 o 
   4  -6  11      226.69      228.30     13.60 o 
   5  -6  11      217.99      211.32      9.34 o 
   6  -6  11       12.61        4.83     11.53 o 
   7  -6  11       52.95       68.62     13.56 o 
   8  -6  11        2.05       -2.35      9.20 o 
   9  -6  11        7.80        4.37      9.24 o 
 -10  -5  11       28.90       38.32     18.58 o 
  -9  -5  11       28.63       20.08      6.70 o 
  -8  -5  11     1955.84     1915.83     34.44 o 
  -7  -5  11     2358.86     2267.09     31.81 o 
  -6  -5  11      210.57      200.36      6.85 o 
  -5  -5  11     1640.16     1551.38     21.15 o 
  -4  -5  11     1900.88     1800.32     23.57 o 
  -3  -5  11        7.24       10.68      4.36 o 
  -2  -5  11       43.73       45.97      4.90 o 
  -1  -5  11     4444.78     4228.96     58.06 o 
   0  -5  11      409.62      399.58     14.06 o 
   1  -5  11      196.12      182.91      8.77 o 
   2  -5  11     8973.38     8818.54    131.54 o 
   3  -5  11     4533.90     4561.42     59.51 o 
   4  -5  11       10.37       11.24      6.26 o 
   5  -5  11      727.56      742.78     18.01 o 
   6  -5  11       94.57      113.71     14.28 o 
   7  -5  11        0.47        1.96     12.17 o 
   8  -5  11      119.84      121.22     14.79 o 
   9  -5  11      469.98      444.70     17.13 o 
 -11  -4  11        1.26       15.36     10.76 o 
 -10  -4  11        1.60       -5.09      7.37 o 
  -9  -4  11        4.11        2.53      6.37 o 
  -8  -4  11       39.62       40.85      5.97 o 
  -7  -4  11        7.66        0.32      4.96 o 
  -6  -4  11      210.74      202.57      6.95 o 
  -5  -4  11       84.87       79.47      5.02 o 
  -4  -4  11        1.24        1.69      4.03 o 
  -3  -4  11        0.88        0.53      4.08 o 
  -2  -4  11       44.55       42.85      4.64 o 
  -1  -4  11      127.15      136.79      6.25 o 
   0  -4  11       19.89       23.60      5.19 o 
   1  -4  11      316.51      301.41     10.76 o 
   2  -4  11      455.40      437.27     13.97 o 
   3  -4  11       22.31       41.79      7.63 o 
   4  -4  11      110.46      111.75      8.16 o 
   5  -4  11      411.27      394.43     12.15 o 
   6  -4  11      149.86      162.60     12.46 o 
   7  -4  11        1.91       -2.40     24.89 o 
   8  -4  11       12.80       -9.84     22.45 o 
   9  -4  11        8.91       -6.54     12.46 o 
 -11  -3  11       47.08       36.95      8.46 o 
 -10  -3  11       21.66       20.70      9.94 o 
  -9  -3  11        6.13        4.92      6.24 o 
  -8  -3  11        1.86       -1.59      5.41 o 
  -7  -3  11       36.76       44.82      5.38 o 
  -6  -3  11     1940.61     1848.62     24.02 o 
  -5  -3  11     3911.09     3690.79     43.23 o 
  -4  -3  11       13.79       19.91      4.03 o 
  -3  -3  11     3584.21     3383.71     42.66 o 
  -2  -3  11     4556.87     4342.88     58.64 o 
  -1  -3  11      607.21      589.52     11.81 o 
   0  -3  11      134.59      124.09      7.30 o 
   1  -3  11      231.54      242.79      9.17 o 
   2  -3  11      881.95      878.63     19.59 o 
   3  -3  11      232.52      260.33     12.17 o 
   4  -3  11     3149.06     3119.97     43.12 o 
   5  -3  11     3177.95     3105.76     46.66 o 
   6  -3  11        8.66       11.61     10.55 o 
   7  -3  11      738.25      756.26     28.21 o 
   8  -3  11      151.57      145.49     15.79 o 
   9  -3  11        0.19        2.57     15.37 o 
 -11  -2  11        0.19        4.09      9.04 o 
 -10  -2  11       38.12       26.14     10.62 o 
  -9  -2  11      340.30      318.75     10.71 o 
  -8  -2  11       67.37       65.26      6.88 o 
  -7  -2  11        8.16        2.93      5.14 o 
  -6  -2  11      173.67      158.73      5.91 o 
  -5  -2  11       34.18       35.23      3.96 o 
  -4  -2  11      285.06      264.24      7.06 o 
  -3  -2  11     2096.46     2049.83     27.36 o 
  -2  -2  11     1070.80     1043.02     16.31 o 
  -1  -2  11       85.60       84.87      5.97 o 
   0  -2  11       34.62       34.09      5.75 o 
   1  -2  11      583.73      582.93     20.37 o 
   2  -2  11      286.20      297.98     17.19 o 
   3  -2  11      410.49      370.73     13.18 o 
   4  -2  11      283.43      266.93     11.71 o 
   5  -2  11       21.84       18.78      7.61 o 
   6  -2  11      393.36      401.01     15.59 o 
   7  -2  11      884.88      875.63     30.06 o 
   8  -2  11      324.73      309.28     18.87 o 
 -11  -1  11      228.30      224.25     11.15 o 
 -10  -1  11      598.41      599.16     19.42 o 
  -9  -1  11      216.09      214.74      9.02 o 
  -8  -1  11       56.09       64.94      8.47 o 
  -7  -1  11      811.29      752.81     12.76 o 
  -6  -1  11       45.80       45.26      4.16 o 
  -5  -1  11        4.01        3.60      3.39 o 
  -4  -1  11      497.32      460.90      8.90 o 
  -3  -1  11     3975.59     3737.90     50.35 o 
  -2  -1  11      168.50      162.03      8.97 o 
  -1  -1  11     4109.39     3848.17     49.37 o 
   0  -1  11     4634.98     4401.86     56.22 o 
   1  -1  11        7.37        1.70      6.70 o 
   2  -1  11      270.02      250.91     10.74 o 
   3  -1  11      373.57      348.77     14.08 o 
   4  -1  11      429.26      411.01     15.71 o 
   5  -1  11      239.96      258.53     10.89 o 
   6  -1  11      418.40      426.44     19.11 o 
   7  -1  11      773.16      765.14     28.13 o 
   8  -1  11        0.43       16.02     15.01 o 
 -11   0  11      396.29      399.30     13.99 o 
 -10   0  11       65.84       62.23      7.06 o 
  -9   0  11      121.27      125.97      7.51 o 
  -8   0  11      873.34      865.23     15.75 o 
  -7   0  11     1086.43     1057.24     17.48 o 
  -6   0  11      473.52      472.74      8.84 o 
  -5   0  11      614.30      600.53     15.20 o 
  -4   0  11       34.44       40.40      8.48 o 
  -3   0  11     1012.52      992.81     17.30 o 
  -2   0  11     2610.00     2493.94     33.04 o 
  -1   0  11     2684.59     2611.78     35.11 o 
   0   0  11      577.08      540.24     12.46 o 
   1   0  11        9.25        3.15      6.13 o 
   2   0  11     3032.82     2843.50     43.99 o 
   3   0  11     2438.72     2293.36     41.08 o 
   4   0  11      457.63      436.56     15.98 o 
   5   0  11       36.92       23.54      7.82 o 
   6   0  11       16.72       11.81      9.30 o 
   7   0  11       26.90       32.40     12.76 o 
   8   0  11      376.86      390.76     21.50 o 
 -11   1  11      243.14      274.56     13.22 o 
 -10   1  11       38.39       46.32      6.87 o 
  -9   1  11      298.78      308.62     12.33 o 
  -8   1  11     1557.96     1536.38     28.20 o 
  -7   1  11      104.59      109.58      5.03 o 
  -6   1  11      591.23      581.81     11.35 o 
  -5   1  11     1690.68     1677.31     30.40 o 
  -4   1  11       35.42       47.24      7.46 o 
  -3   1  11     1787.19     1776.44     25.23 o 
  -2   1  11      236.10      244.08      7.17 o 
  -1   1  11     2555.65     2543.13     34.26 o 
   0   1  11      363.24      332.19     10.89 o 
   1   1  11      415.28      389.33     12.41 o 
   2   1  11     3143.77     2990.75     49.96 o 
   3   1  11       19.22       34.34     11.75 o 
   4   1  11      883.23      863.80     28.67 o 
   5   1  11      194.91      197.98     10.36 o 
   6   1  11      301.24      334.76     18.04 o 
   7   1  11      259.78      244.97     16.35 o 
 -11   2  11      296.64      297.74     14.11 o 
 -10   2  11      128.20      154.16      8.93 o 
  -9   2  11       91.87       85.11      7.31 o 
  -8   2  11        9.43        5.10      6.05 o 
  -7   2  11      239.25      251.14      8.75 o 
  -6   2  11     2465.94     2418.92     40.02 o 
  -5   2  11     1579.93     1603.29     26.72 o 
  -4   2  11      343.82      335.82     11.01 o 
  -3   2  11      293.80      285.11     14.03 o 
  -2   2  11      599.62      583.49     12.58 o 
  -1   2  11     1724.49     1685.05     27.25 o 
   0   2  11      692.75      673.76     19.47 o 
   1   2  11     1322.47     1266.38     25.22 o 
   2   2  11      107.07      102.74      8.99 o 
   3   2  11      366.30      349.73     16.33 o 
   4   2  11     1697.51     1651.97     35.95 o 
   5   2  11      874.56      862.34     22.22 o 
   6   2  11      126.23      135.57     11.56 o 
   7   2  11       16.50       21.51     13.09 o 
 -11   3  11      233.20      255.71     12.86 o 
 -10   3  11       13.94        7.33      6.96 o 
  -9   3  11       35.00       38.60      6.30 o 
  -8   3  11      336.95      345.71     10.63 o 
  -7   3  11       50.62       54.47      9.02 o 
  -6   3  11      796.71      785.16     24.28 o 
  -5   3  11      309.23      326.34     10.66 o 
  -4   3  11      342.86      356.06     16.56 o 
  -3   3  11     1165.57     1138.00     22.31 o 
  -2   3  11      672.63      650.57     17.23 o 
  -1   3  11     3291.53     3133.92     45.28 o 
   0   3  11      214.81      214.10     10.29 o 
   1   3  11      506.58      480.67     17.74 o 
   2   3  11     1715.96     1602.68     30.44 o 
   3   3  11        7.02        6.65      8.06 o 
   4   3  11      122.68      115.64     10.19 o 
   5   3  11        0.91        2.50      9.01 o 
   6   3  11      153.15      174.21     13.09 o 
 -11   4  11       71.29       76.50      9.09 o 
 -10   4  11      755.25      766.12     20.98 o 
  -9   4  11      564.92      573.60     15.00 o 
  -8   4  11       69.80       69.26     10.63 o 
  -7   4  11        3.93        3.21     18.94 o 
  -6   4  11      122.07      127.84     20.78 o 
  -5   4  11      494.74      511.58     31.88 o 
  -4   4  11     2139.18     2086.53     55.92 o 
  -3   4  11     1124.16     1154.66     25.43 o 
  -2   4  11       27.39       12.54      6.50 o 
  -1   4  11     1081.09     1034.49     24.97 o 
   0   4  11     2246.04     2116.20     35.85 o 
   1   4  11      373.79      356.38     12.38 o 
   2   4  11       61.27       68.63     11.56 o 
   3   4  11       82.75       86.69     13.02 o 
   4   4  11       18.98       21.31      8.56 o 
   5   4  11       86.37      108.16     10.92 o 
   6   4  11      450.11      506.50     23.99 o 
 -11   5  11       28.86       40.85      8.38 o 
 -10   5  11        5.37       -1.86      6.83 o 
  -9   5  11      180.51      188.73      8.80 o 
  -8   5  11      132.99      163.19     11.96 o 
  -7   5  11      648.79      649.33     19.84 o 
  -6   5  11     2733.46     2641.53    101.40 o 
  -5   5  11      922.76      907.84     26.19 o 
  -4   5  11      483.54      467.32     14.66 o 
  -3   5  11     1895.40     1833.24     42.26 o 
  -2   5  11       32.57       35.88     10.15 o 
  -1   5  11        2.40        3.21      8.33 o 
   0   5  11      609.16      540.87     17.78 o 
   1   5  11      765.30      757.11     35.76 o 
   2   5  11       60.69       50.59      8.05 o 
   3   5  11     1408.86     1406.88     28.40 o 
   4   5  11     1408.99     1389.66     28.78 o 
   5   5  11      101.52       84.90     15.52 o 
 -11   6  11       82.81      116.77     17.13 o 
 -10   6  11        0.45        8.25      6.74 o 
  -9   6  11      232.00      274.08     24.29 o 
  -8   6  11      864.38      919.60     27.00 o 
  -7   6  11       13.05        9.41      8.05 o 
  -6   6  11      219.35      214.54     11.48 o 
  -5   6  11       34.00       32.34      6.50 o 
  -4   6  11       24.26       24.17      6.38 o 
  -3   6  11      157.64      146.37     12.04 o 
  -2   6  11      386.14      383.25     22.30 o 
  -1   6  11      254.72      237.80     13.73 o 
   0   6  11       82.99       84.11     10.73 o 
   1   6  11      119.20      130.62     17.13 o 
   2   6  11      189.37      193.55     13.22 o 
   3   6  11        4.14        8.90     10.79 o 
   4   6  11        5.35       31.53     20.64 o 
   5   6  11        4.89        0.18     24.15 o 
 -10   7  11      271.81      320.90     20.17 o 
  -9   7  11       14.47        0.22     12.84 o 
  -8   7  11       44.25       53.82     11.80 o 
  -7   7  11        1.40       -1.02      8.27 o 
  -6   7  11       10.92        4.37      5.20 o 
  -5   7  11      959.89      921.55     28.89 o 
  -4   7  11     2862.01     2786.77     77.14 o 
  -3   7  11      349.18      358.37     14.89 o 
  -2   7  11      576.72      552.62     19.41 o 
  -1   7  11     1985.46     1884.67     46.03 o 
   0   7  11      552.33      550.67     21.28 o 
   1   7  11        0.50       -2.23     10.14 o 
   2   7  11       11.12       18.84     11.03 o 
   3   7  11       19.72       20.46     13.79 o 
   4   7  11        3.63       -4.76     14.38 o 
 -10   8  11       17.79       18.55     14.88 o 
  -9   8  11       17.09       23.64     12.59 o 
  -8   8  11        3.10        0.56     10.83 o 
  -7   8  11       81.44       68.66     10.75 o 
  -6   8  11      262.62      266.38     10.85 o 
  -5   8  11        0.04        3.36      7.68 o 
  -4   8  11       10.59        7.69      8.50 o 
  -3   8  11      141.14      137.01     10.49 o 
  -2   8  11       28.36       16.51      8.64 o 
  -1   8  11       43.87       43.69      9.90 o 
   0   8  11       22.38       15.13      9.95 o 
   1   8  11       32.30       42.38     10.97 o 
   2   8  11       44.38       28.66     12.96 o 
   3   8  11       30.98       45.99     14.81 o 
  -9   9  11      722.27      805.11     33.62 o 
  -8   9  11      299.44      322.08     21.06 o 
  -7   9  11        7.46       13.22      8.59 o 
  -6   9  11      288.35      319.75     17.32 o 
  -5   9  11       91.41       92.74     10.75 o 
  -4   9  11      130.10      126.91     11.67 o 
  -3   9  11       25.53       17.06      9.95 o 
  -2   9  11      770.41      774.73     24.32 o 
  -1   9  11       78.93       92.64     11.39 o 
   0   9  11      583.26      568.56     43.93 o 
   1   9  11     1038.40     1077.35     39.62 o 
   2   9  11      366.03      403.43     24.03 o 
  -8  10  11       32.51       50.60     22.93 o 
  -7  10  11       32.72       44.53      8.34 o 
  -6  10  11      200.07      196.35     14.12 o 
  -5  10  11        1.12       -0.37     11.09 o 
  -4  10  11        1.04       -4.29      9.52 o 
  -3  10  11        9.18       13.89     10.53 o 
  -2  10  11        3.20        9.65      9.10 o 
  -1  10  11       58.00       30.21     12.33 o 
   0  10  11      123.27      136.59     14.92 o 
  -7  11  11      395.48      426.66     22.76 o 
  -6  11  11      357.85      410.61     20.93 o 
  -5  11  11       16.75       15.70     12.77 o 
  -4  11  11      679.59      665.75     26.59 o 
  -3  11  11      260.73      278.71     18.36 o 
  -2  11  11       51.60       54.93     12.38 o 
  -1  11  11        6.36        8.50     11.95 o 
  -2 -16  12       24.38       41.90     22.45 o 
  -1 -16  12       53.80       44.97     22.39 o 
   0 -16  12       24.45       -1.00     20.87 o 
   1 -16  12       85.22       84.43     21.47 o 
   2 -16  12      151.02      121.79     21.65 o 
   3 -16  12      248.20      224.14     23.60 o 
   4 -16  12       25.70      -13.90     17.51 o 
  -3 -15  12      118.15      130.41     25.73 o 
  -2 -15  12       31.77       34.00     22.57 o 
  -1 -15  12      314.68      348.37     30.47 o 
   0 -15  12      310.24      330.49     29.74 o 
   1 -15  12        7.53       15.88     14.19 o 
   2 -15  12      276.74      301.55     26.82 o 
   3 -15  12       25.48       -8.26     17.74 o 
   4 -15  12       54.44       68.31     19.52 o 
   5 -15  12      137.23      138.01     20.34 o 
   6 -15  12        3.98        2.25     16.33 o 
  -5 -14  12       25.78       56.72     16.11 o 
  -4 -14  12      162.07      202.73     26.86 o 
  -3 -14  12      236.43      265.70     28.73 o 
  -2 -14  12     1080.42     1188.76     40.39 o 
  -1 -14  12       25.22       16.66     11.68 o 
   0 -14  12      218.54      234.72     19.82 o 
   1 -14  12      277.79      277.15     19.52 o 
   2 -14  12      254.02      272.15     25.43 o 
   3 -14  12      118.00      110.11     20.82 o 
   4 -14  12       53.92       51.48     18.06 o 
   5 -14  12       16.82       21.41     17.46 o 
   6 -14  12      294.03      311.60     24.12 o 
  -6 -13  12       46.98       99.91     17.23 o 
  -5 -13  12       34.33       17.04     14.73 o 
  -4 -13  12       28.77       33.40      9.84 o 
  -3 -13  12      432.42      439.71     15.42 o 
  -2 -13  12      143.30      158.67      9.74 o 
  -1 -13  12      995.54     1009.87     31.04 o 
   0 -13  12      533.95      571.73     27.16 o 
   1 -13  12       10.55       10.04     13.98 o 
   2 -13  12      161.40      139.15     16.18 o 
   3 -13  12      100.37       73.96     19.01 o 
   4 -13  12       62.56       49.11     17.83 o 
   5 -13  12        1.42        8.46     15.99 o 
   6 -13  12      317.68      291.49     22.96 o 
   7 -13  12      330.38      346.96     25.93 o 
  -6 -12  12       72.39       92.46     10.07 o 
  -5 -12  12        4.49        3.77      7.02 o 
  -4 -12  12       47.47       51.48      7.52 o 
  -3 -12  12       47.01       56.04      6.96 o 
  -2 -12  12      246.17      250.58     10.53 o 
  -1 -12  12      609.35      596.81     13.82 o 
   0 -12  12       49.39       55.57      8.82 o 
   1 -12  12       87.80       74.20     12.04 o 
   2 -12  12      150.29      153.55     16.08 o 
   3 -12  12      550.58      519.11     32.83 o 
   4 -12  12      317.13      335.35     25.51 o 
   5 -12  12       32.38       25.88     16.69 o 
   6 -12  12        8.66        9.05     15.90 o 
   7 -12  12       16.26       29.03     15.94 o 
  -7 -11  12       41.40       47.43      9.50 o 
  -6 -11  12      217.00      205.08     16.21 o 
  -5 -11  12      588.44      597.74     14.52 o 
  -4 -11  12       16.80        8.82      6.78 o 
  -3 -11  12       57.64       42.10      7.08 o 
  -2 -11  12        4.34       -5.99      5.99 o 
  -1 -11  12      297.41      303.21      9.99 o 
   0 -11  12        1.68        3.27      7.11 o 
   1 -11  12     1050.15     1052.48     21.28 o 
   2 -11  12     2682.66     2649.32     40.84 o 
   3 -11  12      172.87      171.81     20.82 o 
   4 -11  12      496.53      448.64     29.36 o 
   5 -11  12      422.93      456.94     29.91 o 
   6 -11  12       27.40       18.34     16.06 o 
   7 -11  12        9.44      -12.29     14.74 o 
   8 -11  12       89.55      120.66     18.19 o 
  -8 -10  12        0.55       -7.69     13.95 o 
  -7 -10  12        1.39       -5.80      7.78 o 
  -6 -10  12       99.22      104.88      8.77 o 
  -5 -10  12       96.26       87.59     10.11 o 
  -4 -10  12      110.86      102.32      7.66 o 
  -3 -10  12      104.08       89.16      7.12 o 
  -2 -10  12       83.96       74.64      7.21 o 
  -1 -10  12      116.04      111.32      8.55 o 
   0 -10  12       15.61       19.29      6.35 o 
   1 -10  12        3.04       11.61      6.94 o 
   2 -10  12       34.25       32.72      7.78 o 
   3 -10  12       63.72       68.98      8.49 o 
   4 -10  12      359.64      372.36     54.68 o 
   5 -10  12       24.46        8.50     18.72 o 
   6 -10  12       28.25       19.13     16.13 o 
   7 -10  12      137.53      135.19     18.65 o 
   8 -10  12       37.24       18.89     16.17 o 
  -8  -9  12        1.36        9.81      8.43 o 
  -7  -9  12       42.91       37.46      7.30 o 
  -6  -9  12     1089.92     1094.56     19.43 o 
  -5  -9  12      577.61      551.11     13.07 o 
  -4  -9  12     1781.24     1683.52     25.80 o 
  -3  -9  12     3144.33     2978.05     43.81 o 
  -2  -9  12     1097.14     1050.93     18.07 o 
  -1  -9  12      129.36      138.61      8.52 o 
   0  -9  12       98.94       99.88      7.96 o 
   1  -9  12      743.05      740.96     21.12 o 
   2  -9  12      167.05      174.29      9.56 o 
   3  -9  12     2565.39     2577.34     41.84 o 
   4  -9  12     2053.19     2038.05     40.71 o 
   5  -9  12      129.61      133.03     28.24 o 
   6  -9  12      929.09      966.98     84.30 o 
   7  -9  12     1029.88     1049.74     39.19 o 
   8  -9  12      277.72      255.10     21.85 o 
  -9  -8  12       19.91       29.16      9.44 o 
  -8  -8  12        4.81        5.32      7.39 o 
  -7  -8  12        4.65        9.01      6.40 o 
  -6  -8  12       12.02       14.55      6.22 o 
  -5  -8  12       94.89       89.26      6.97 o 
  -4  -8  12       30.27       34.44      5.99 o 
  -3  -8  12       45.80       54.42      6.58 o 
  -2  -8  12      112.16      111.67      6.80 o 
  -1  -8  12      103.65       92.17      6.97 o 
   0  -8  12       19.83       23.47      6.46 o 
   1  -8  12        3.61        3.02      6.49 o 
   2  -8  12       81.85       73.91      7.00 o 
   3  -8  12        8.88       14.07      7.32 o 
   4  -8  12      253.04      287.26      9.34 o 
   5  -8  12      115.62      107.08     10.76 o 
   6  -8  12       74.88       92.31     10.75 o 
   7  -8  12        4.15        3.90      9.48 o 
   8  -8  12        1.53      -11.51     11.51 o 
  -9  -7  12      142.10      146.07     10.20 o 
  -8  -7  12      647.76      652.52     15.50 o 
  -7  -7  12      229.40      224.54      8.71 o 
  -6  -7  12       10.22       14.72      5.80 o 
  -5  -7  12      425.82      395.83     10.75 o 
  -4  -7  12      607.30      589.97     11.75 o 
  -3  -7  12       76.61       79.75      6.09 o 
  -2  -7  12     2552.27     2421.27     33.01 o 
  -1  -7  12     4413.13     4132.42     52.67 o 
   0  -7  12     1243.28     1187.75     23.24 o 
   1  -7  12      624.64      604.62     13.94 o 
   2  -7  12      911.02      899.65     21.61 o 
   3  -7  12      379.41      387.02     12.82 o 
   4  -7  12        0.78        5.81      7.80 o 
   5  -7  12      379.13      382.90     22.68 o 
   6  -7  12      526.50      516.46     33.82 o 
   7  -7  12      207.70      207.95     12.66 o 
   8  -7  12      445.19      458.95     17.34 o 
 -10  -6  12       68.80       72.37     11.76 o 
  -9  -6  12        1.70       -4.13      8.37 o 
  -8  -6  12       19.57       21.47      5.96 o 
  -7  -6  12       28.29       22.84      6.42 o 
  -6  -6  12       40.89       36.15      5.71 o 
  -5  -6  12        0.09        1.27      5.15 o 
  -4  -6  12      437.07      414.69      9.63 o 
  -3  -6  12      163.05      158.42      6.81 o 
  -2  -6  12      229.92      224.37      7.91 o 
  -1  -6  12      126.61      113.54      6.55 o 
   0  -6  12       77.28       75.29      6.55 o 
   1  -6  12       98.76       87.47      7.97 o 
   2  -6  12      603.16      631.39     18.02 o 
   3  -6  12      239.52      259.73     11.38 o 
   4  -6  12      266.56      264.37     10.61 o 
   5  -6  12        2.24       -6.54      6.54 o 
   6  -6  12      252.42      246.53     16.91 o 
   7  -6  12       87.45       73.94     13.90 o 
   8  -6  12      104.08       87.31     10.90 o 
 -10  -5  12       98.13      120.18      9.35 o 
  -9  -5  12      568.01      558.41     16.37 o 
  -8  -5  12      572.96      580.35     13.38 o 
  -7  -5  12      139.91      143.05     12.71 o 
  -6  -5  12     2109.10     1997.60     32.92 o 
  -5  -5  12     1115.38     1049.84     16.07 o 
  -4  -5  12       24.42       35.55      4.86 o 
  -3  -5  12       28.98       25.52      4.86 o 
  -2  -5  12      166.99      164.00      7.05 o 
  -1  -5  12      608.98      603.59     12.59 o 
   0  -5  12     1844.50     1769.93     31.57 o 
   1  -5  12     4504.33     4379.45     63.11 o 
   2  -5  12     1254.90     1205.60     23.71 o 
   3  -5  12      690.71      714.73     17.83 o 
   4  -5  12     1991.86     2017.87     30.50 o 
   5  -5  12      361.03      389.42     16.67 o 
   6  -5  12       53.91       66.77     13.59 o 
   7  -5  12        1.20       -0.18     12.44 o 
   8  -5  12      270.85      296.02     18.27 o 
 -10  -4  12       22.31       28.26      7.85 o 
  -9  -4  12       60.48       69.14      7.40 o 
  -8  -4  12       78.81       80.35      6.87 o 
  -7  -4  12      335.10      337.14     13.80 o 
  -6  -4  12      140.01      139.92      6.36 o 
  -5  -4  12       73.85       71.48      5.08 o 
  -4  -4  12        0.24       -0.43      4.25 o 
  -3  -4  12      472.21      442.75     10.01 o 
  -2  -4  12     1202.74     1143.39     22.31 o 
  -1  -4  12     2717.12     2570.03     34.54 o 
   0  -4  12      568.39      568.83     14.15 o 
   1  -4  12       20.05       25.65      7.75 o 
   2  -4  12      487.44      496.60     16.36 o 
   3  -4  12     1982.65     1947.81     33.35 o 
   4  -4  12      619.69      619.61     23.37 o 
   5  -4  12      208.84      212.67      9.77 o 
   6  -4  12       39.94       44.27     10.75 o 
   7  -4  12      165.78      172.25     15.93 o 
   8  -4  12      533.87      547.53     24.34 o 
 -11  -3  12      172.25      197.61     23.63 o 
 -10  -3  12       35.04       32.20      7.45 o 
  -9  -3  12       14.53       21.27      6.36 o 
  -8  -3  12        0.09        0.27      5.37 o 
  -7  -3  12      280.12      280.00      8.57 o 
  -6  -3  12      739.67      706.42     12.10 o 
  -5  -3  12      251.05      242.13      8.45 o 
  -4  -3  12     2888.67     2723.39     35.35 o 
  -3  -3  12     1200.06     1153.98     17.80 o 
  -2  -3  12      655.64      640.65     12.41 o 
  -1  -3  12     4140.08     3986.87     55.33 o 
   0  -3  12      195.48      188.93      8.54 o 
   1  -3  12      622.54      626.49     16.36 o 
   2  -3  12      101.68      105.31      8.94 o 
   3  -3  12     1798.14     1812.69     31.74 o 
   4  -3  12      671.15      684.47     18.02 o 
   5  -3  12      408.72      417.29     13.84 o 
   6  -3  12      461.11      483.33     17.41 o 
   7  -3  12       11.37        6.23     11.93 o 
   8  -3  12      187.82      170.05     16.16 o 
 -11  -2  12       64.40       56.24     11.00 o 
 -10  -2  12      407.06      423.35     19.46 o 
  -9  -2  12      450.16      452.20     11.73 o 
  -8  -2  12       20.99       15.25      5.32 o 
  -7  -2  12      621.37      596.01     15.26 o 
  -6  -2  12     1736.65     1689.57     22.21 o 
  -5  -2  12     1744.14     1677.82     23.27 o 
  -4  -2  12      432.45      426.73      9.24 o 
  -3  -2  12       37.84       35.95      7.28 o 
  -2  -2  12      385.78      367.04      9.09 o 
  -1  -2  12     1637.36     1522.77     24.67 o 
   0  -2  12     4061.83     3782.46     49.62 o 
   1  -2  12     1057.12     1024.09     28.90 o 
   2  -2  12       19.91       18.68      7.44 o 
   3  -2  12      565.80      558.62     16.25 o 
   4  -2  12     1348.65     1304.45     25.68 o 
   5  -2  12      518.51      506.02     14.75 o 
   6  -2  12      430.33      430.68     16.20 o 
   7  -2  12       55.37       34.83     12.94 o 
   8  -2  12       32.73       43.95     26.79 o 
 -11  -1  12       99.90      125.60     11.93 o 
 -10  -1  12       79.93       82.44      7.87 o 
  -9  -1  12      502.76      487.31     13.77 o 
  -8  -1  12        2.31       -0.93      4.97 o 
  -7  -1  12      477.27      474.15     10.72 o 
  -6  -1  12     1288.10     1270.34     17.47 o 
  -5  -1  12      472.20      465.61      9.41 o 
  -4  -1  12     3160.37     3058.93     38.73 o 
  -3  -1  12        5.14        2.93      3.65 o 
  -2  -1  12     1633.33     1554.18     22.81 o 
  -1  -1  12      198.22      208.71     11.17 o 
   0  -1  12      244.50      233.10      8.81 o 
   1  -1  12     1042.16     1003.80     20.82 o 
   2  -1  12      809.76      726.72     17.88 o 
   3  -1  12     1541.95     1507.51     27.96 o 
   4  -1  12      193.51      187.15     12.02 o 
   5  -1  12      168.58      185.32     12.38 o 
   6  -1  12      402.13      404.71     13.77 o 
   7  -1  12      100.97       93.80     14.31 o 
 -11   0  12      177.10      180.58     13.77 o 
 -10   0  12      275.56      278.75     22.05 o 
  -9   0  12      251.20      242.31      8.86 o 
  -8   0  12      378.80      374.15     10.41 o 
  -7   0  12        1.11        1.72      4.18 o 
  -6   0  12      231.24      243.04      7.89 o 
  -5   0  12     2423.38     2375.81     40.74 o 
  -4   0  12     2288.66     2219.61     44.50 o 
  -3   0  12      666.42      635.37     11.17 o 
  -2   0  12       25.20       28.22      4.68 o 
  -1   0  12      181.59      179.43      7.36 o 
   0   0  12     1181.88     1127.20     19.24 o 
   1   0  12     2187.14     2032.56     33.47 o 
   2   0  12      554.54      504.56     15.00 o 
   3   0  12        3.41       -4.99      8.52 o 
   4   0  12      136.22      140.73     11.24 o 
   5   0  12      748.50      752.25     21.33 o 
   6   0  12      212.09      234.21     11.32 o 
   7   0  12      423.27      448.56     36.92 o 
 -11   1  12      103.13       95.75      9.18 o 
 -10   1  12        1.14        0.51      6.90 o 
  -9   1  12      460.94      455.55     11.82 o 
  -8   1  12       54.06       63.59      5.19 o 
  -7   1  12      298.13      297.84      9.92 o 
  -6   1  12       39.77       31.84      6.71 o 
  -5   1  12     1111.09     1145.18     32.48 o 
  -4   1  12     1685.79     1642.41     27.63 o 
  -3   1  12      196.56      198.25      5.69 o 
  -2   1  12     3189.89     3159.94     41.05 o 
  -1   1  12     2730.58     2614.89     39.68 o 
   0   1  12       51.82       41.45      6.64 o 
   1   1  12      825.03      764.14     17.67 o 
   2   1  12      154.27      145.88     12.78 o 
   3   1  12       39.11       41.63     10.16 o 
   4   1  12      183.91      176.14     11.88 o 
   5   1  12     1260.79     1285.17     28.37 o 
   6   1  12      531.41      555.40     18.31 o 
   7   1  12      138.88      170.66     21.01 o 
 -11   2  12        2.48        2.13      7.41 o 
 -10   2  12      145.11      156.63      9.10 o 
  -9   2  12      224.65      245.95     10.15 o 
  -8   2  12      228.26      219.48     13.02 o 
  -7   2  12      189.58      205.96      9.10 o 
  -6   2  12      210.17      192.97      9.70 o 
  -5   2  12       83.08       91.79      8.26 o 
  -4   2  12      437.10      445.51     15.19 o 
  -3   2  12      866.72      882.53     19.42 o 
  -2   2  12       44.84       55.22      5.35 o 
  -1   2  12      106.85      111.32      6.99 o 
   0   2  12       91.61       92.64      7.46 o 
   1   2  12      203.57      191.36      9.94 o 
   2   2  12      342.60      348.75     13.86 o 
   3   2  12      212.33      186.00     11.24 o 
   4   2  12        2.22       13.95      8.84 o 
   5   2  12        0.00        3.15      9.18 o 
   6   2  12        2.25        6.84     10.29 o 
 -11   3  12       17.31       21.70     10.43 o 
 -10   3  12      613.48      614.80     17.14 o 
  -9   3  12     1268.41     1310.27     33.97 o 
  -8   3  12        0.95        4.64      8.04 o 
  -7   3  12     1584.09     1656.87     65.16 o 
  -6   3  12      843.95      790.88     40.53 o 
  -5   3  12       66.29       95.60     13.85 o 
  -4   3  12        0.05        0.87      8.27 o 
  -3   3  12      715.97      685.71     20.93 o 
  -2   3  12      752.94      753.88     18.29 o 
  -1   3  12      882.26      824.43     16.47 o 
   0   3  12     5126.75     4840.37     74.14 o 
   1   3  12     1981.04     1876.38     33.65 o 
   2   3  12        0.29        1.03      7.42 o 
   3   3  12      798.08      794.88     20.38 o 
   4   3  12      249.23      258.53     16.93 o 
   5   3  12       14.24       13.89     10.47 o 
   6   3  12       42.33       45.42     10.84 o 
 -11   4  12       36.31       48.11     16.26 o 
 -10   4  12       31.33       23.48     12.80 o 
  -9   4  12       19.34       17.18      9.83 o 
  -8   4  12      122.49      127.48     43.39 o 
  -7   4  12       51.36       68.90      7.83 o 
  -6   4  12       35.61       49.37     19.01 o 
  -4   4  12       41.70       37.90      5.62 o 
  -3   4  12        1.14        6.08      6.22 o 
  -2   4  12       76.47       82.87      8.27 o 
  -1   4  12        1.86        8.27      7.72 o 
   0   4  12      214.33      196.49     10.79 o 
   1   4  12        9.30       10.11      7.02 o 
   2   4  12        1.38       -1.62      7.29 o 
   3   4  12        0.12        5.26      8.34 o 
   4   4  12       36.93       20.95      9.01 o 
   5   4  12        1.58        4.29      9.92 o 
 -10   5  12       23.54       29.81     13.36 o 
  -9   5  12       90.85      105.50     12.07 o 
  -8   5  12      623.45      707.85     23.23 o 
  -7   5  12      837.98      854.78     45.64 o 
  -5   5  12     2878.13     2888.48     77.43 o 
  -4   5  12     2319.58     2301.69     60.84 o 
  -3   5  12      173.11      177.53     10.88 o 
  -2   5  12       61.66       67.08      8.77 o 
  -1   5  12        5.13        9.05      8.70 o 
   0   5  12      442.32      438.73     16.54 o 
   1   5  12      400.75      379.69     23.70 o 
   2   5  12     1764.28     1710.47     38.48 o 
   3   5  12      899.19      901.21     39.09 o 
   4   5  12        7.11       22.46     20.51 o 
 -10   6  12        2.63        7.23     13.23 o 
  -9   6  12        9.08       12.63     12.67 o 
  -8   6  12       86.12      101.57     12.37 o 
  -7   6  12       23.96       28.73      7.99 o 
  -6   6  12       44.60       48.10      7.13 o 
  -5   6  12        1.72        6.98      6.12 o 
  -4   6  12        7.20       19.80      8.46 o 
  -3   6  12        2.14       -0.06      9.16 o 
  -2   6  12        0.93       -8.34      8.34 o 
  -1   6  12      118.82      111.15     10.72 o 
   0   6  12      105.07      110.25     11.53 o 
   1   6  12        2.78        3.68     10.63 o 
   2   6  12        3.21        9.48      9.60 o 
   3   6  12        1.89        0.57     11.55 o 
   4   6  12      100.40      109.43     15.11 o 
 -10   7  12      143.16      200.32     18.28 o 
  -9   7  12      465.82      597.38     28.12 o 
  -8   7  12      146.97      168.68     14.40 o 
  -7   7  12       40.11       47.07      9.08 o 
  -6   7  12      382.52      386.09     16.25 o 
  -5   7  12      659.13      656.00     22.41 o 
  -4   7  12       62.40       67.86      9.27 o 
  -3   7  12     2028.31     1985.24     46.66 o 
  -2   7  12     1791.08     1770.49     42.88 o 
  -1   7  12       78.83       67.38     10.18 o 
   0   7  12      570.56      584.71     21.89 o 
   1   7  12      252.16      247.00     16.27 o 
   2   7  12       33.51       31.93     13.31 o 
   3   7  12        1.64       -9.26     13.31 o 
  -9   8  12       71.93      105.93     15.19 o 
  -8   8  12      183.59      203.68     15.71 o 
  -7   8  12        8.86       -0.22      8.77 o 
  -6   8  12       44.85       56.33     10.26 o 
  -5   8  12      227.05      255.57     14.66 o 
  -4   8  12      103.81      112.16     10.80 o 
  -3   8  12       72.59       67.87     12.65 o 
  -2   8  12       51.28       52.27     17.45 o 
  -1   8  12       28.57       18.04     24.63 o 
   0   8  12      245.03      240.21     17.13 o 
   1   8  12      398.82      375.22     22.80 o 
   2   8  12       29.17        3.21     12.86 o 
  -8   9  12      485.72      519.82     24.84 o 
  -7   9  12      408.93      381.17     19.52 o 
  -6   9  12       33.56       25.61      9.65 o 
  -5   9  12      288.84      273.44     15.85 o 
  -4   9  12       48.74       53.27     10.35 o 
  -3   9  12      407.08      408.26     20.15 o 
  -2   9  12       14.54       24.69      9.62 o 
  -1   9  12      398.42      408.87     22.01 o 
   0   9  12      569.72      578.80     26.21 o 
   1   9  12        0.90      -12.61     12.61 o 
  -7  10  12      196.82      226.94     15.96 o 
  -6  10  12       33.10       37.98     10.58 o 
  -5  10  12       71.16       56.07     11.01 o 
  -4  10  12      266.62      268.23     17.25 o 
  -3  10  12      381.23      409.47     20.41 o 
  -2  10  12      221.15      256.25     18.66 o 
  -1  10  12      108.41      109.82     14.31 o 
  -1 -16  13        1.32       -5.86     21.39 o 
   0 -16  13        9.03       -6.29     20.16 o 
   1 -16  13       70.82       85.44     22.20 o 
   2 -16  13        2.62       -3.85     18.74 o 
   3 -16  13      300.60      318.56     25.90 o 
  -3 -15  13      127.39      107.03     25.03 o 
  -2 -15  13        3.60        8.53     22.20 o 
  -1 -15  13      173.39      203.62     27.04 o 
   0 -15  13        2.62        8.04     20.80 o 
   1 -15  13        2.25        2.94     18.48 o 
   2 -15  13       44.74       31.99     19.85 o 
   3 -15  13      284.93      279.51     25.39 o 
   4 -15  13       66.46       76.26     19.32 o 
   5 -15  13      327.39      341.48     26.76 o 
  -4 -14  13      141.05      124.13     25.00 o 
  -3 -14  13       11.51       -1.33     20.94 o 
  -2 -14  13        4.42      -21.14     21.14 o 
  -1 -14  13      298.24      338.28     21.90 o 
   0 -14  13      199.55      178.16     18.68 o 
   1 -14  13       27.23       38.99     14.15 o 
   2 -14  13       69.79       50.83     19.90 o 
   3 -14  13       73.99       55.90     19.17 o 
   4 -14  13       14.85      -16.79     16.79 o 
   5 -14  13       74.52       60.42     18.18 o 
   6 -14  13      195.50      227.91     22.24 o 
  -5 -13  13       23.93       23.90     11.09 o 
  -4 -13  13       26.95       18.64     12.92 o 
  -3 -13  13      191.19      186.26      9.53 o 
  -2 -13  13      556.63      572.93     13.91 o 
  -1 -13  13      347.56      364.18     15.35 o 
   0 -13  13      109.86      118.29     13.05 o 
   1 -13  13      638.41      689.61     55.31 o 
   2 -13  13      201.44      197.76     17.27 o 
   3 -13  13       10.54       10.27     16.53 o 
   4 -13  13       95.43       79.81     19.04 o 
   5 -13  13      100.34      101.46     19.06 o 
   6 -13  13       53.52       45.80     16.86 o 
  -6 -12  13       52.95       42.38      9.56 o 
  -5 -12  13       13.02        7.61      8.18 o 
  -4 -12  13       78.50       71.02      8.08 o 
  -3 -12  13       43.54       58.97      7.53 o 
  -2 -12  13       51.54       48.26      7.15 o 
  -1 -12  13       96.78       99.32      9.84 o 
   0 -12  13        6.34        5.59      7.81 o 
   1 -12  13      597.83      637.74     16.77 o 
   2 -12  13        0.98       -3.17     17.61 o 
   3 -12  13      354.91      318.97     24.66 o 
   4 -12  13       31.10       44.28     17.68 o 
   5 -12  13        3.23       18.66     16.54 o 
   6 -12  13      177.86      182.09     20.92 o 
   7 -12  13        4.26       -1.84     15.42 o 
  -7 -11  13      253.54      302.88     21.29 o 
  -6 -11  13      274.96      324.27     13.01 o 
  -5 -11  13        2.58        7.31      6.70 o 
  -4 -11  13        3.66       11.21      6.64 o 
  -3 -11  13        5.50       -0.58      6.63 o 
  -2 -11  13       38.63       30.93      7.10 o 
  -1 -11  13      248.48      256.97     11.17 o 
   0 -11  13     1938.72     1910.41     35.55 o 
   1 -11  13      682.08      663.09     16.79 o 
   2 -11  13      105.58      119.94      9.36 o 
   3 -11  13     1232.64     1284.66     35.56 o 
   4 -11  13      795.50      793.31     38.64 o 
   5 -11  13       22.19       16.08     16.56 o 
   6 -11  13        3.37      -13.04     15.81 o 
   7 -11  13       20.63       35.97     16.46 o 
  -8 -10  13        0.88        6.07     10.65 o 
  -7 -10  13       57.95       58.64      9.18 o 
  -6 -10  13        1.93       -3.42      6.32 o 
  -5 -10  13        0.68       -6.55      6.55 o 
  -4 -10  13       33.23       28.32      6.82 o 
  -3 -10  13        2.10       -6.13      6.13 o 
  -2 -10  13      532.78      507.38     13.36 o 
  -1 -10  13      282.97      275.06     14.97 o 
   0 -10  13        4.92       18.46      7.47 o 
   1 -10  13     1709.62     1661.59     36.49 o 
   2 -10  13       87.40       95.79     13.17 o 
   3 -10  13       47.71       36.77      8.18 o 
   4 -10  13       23.06       19.49     13.27 o 
   5 -10  13       81.30      108.30     19.40 o 
   6 -10  13        4.57       -3.57     15.67 o 
   7 -10  13      460.50      449.23     28.18 o 
  -8  -9  13       53.28       56.77      9.07 o 
  -7  -9  13        9.32       18.16      7.21 o 
  -6  -9  13      134.46      148.89      9.66 o 
  -5  -9  13     1081.89     1077.80     22.94 o 
  -4  -9  13     1246.64     1222.61     20.78 o 
  -3  -9  13       58.66       58.43      6.98 o 
  -2  -9  13      901.77      858.47     21.59 o 
  -1  -9  13      772.87      763.91     19.18 o 
   0  -9  13       50.57       53.68      7.76 o 
   1  -9  13      254.86      235.58     14.16 o 
   2  -9  13      152.75      179.28     10.96 o 
   3  -9  13      892.96      877.80     17.08 o 
   4  -9  13      209.41      206.87     11.83 o 
   5  -9  13     1308.20     1338.47     54.80 o 
   6  -9  13      554.92      550.47     24.11 o 
   7  -9  13       90.54       97.97     32.56 o 
   8  -9  13      323.15      314.07     24.61 o 
  -9  -8  13        1.70       -9.84      9.84 o 
  -8  -8  13       56.27       52.95      8.59 o 
  -7  -8  13      621.53      643.53     17.05 o 
  -6  -8  13      225.27      220.44      9.00 o 
  -5  -8  13        7.55        3.48      5.93 o 
  -4  -8  13      199.30      194.79     11.32 o 
  -3  -8  13      158.06      148.90      8.19 o 
  -2  -8  13        8.68       14.23      7.09 o 
  -1  -8  13      138.09      123.67      7.25 o 
   0  -8  13      797.99      773.53     16.79 o 
   1  -8  13      136.21      133.89     10.10 o 
   2  -8  13      520.42      534.62     31.69 o 
   3  -8  13     1833.54     1853.85     30.95 o 
   4  -8  13      595.12      632.94     15.22 o 
   5  -8  13        5.83        6.53      9.42 o 
   6  -8  13        9.69       14.80      9.64 o 
   7  -8  13       15.62       20.45     10.85 o 
   8  -8  13       75.79      108.73     13.95 o 
  -9  -7  13      271.90      263.55     12.01 o 
  -8  -7  13        1.15       -5.24      6.51 o 
  -7  -7  13       28.51       22.52      6.33 o 
  -6  -7  13       59.93       55.51      7.76 o 
  -5  -7  13      196.72      193.95      8.03 o 
  -4  -7  13      129.25      113.80      7.08 o 
  -3  -7  13      897.35      880.96     16.00 o 
  -2  -7  13     1229.13     1217.80     19.79 o 
  -1  -7  13        0.07       -5.62      5.62 o 
   0  -7  13     1514.74     1450.62     23.18 o 
   1  -7  13     1051.27     1067.71     24.27 o 
   2  -7  13      121.92      124.37     10.24 o 
   3  -7  13      501.82      514.37     15.82 o 
   4  -7  13        5.89       12.26      6.90 o 
   5  -7  13      284.28      298.14     14.60 o 
   6  -7  13       25.19       35.04     23.83 o 
   7  -7  13      104.40      106.34     11.29 o 
   8  -7  13      299.64      285.37     13.92 o 
  -9  -6  13        7.74        7.55      9.05 o 
  -8  -6  13        0.75        5.18      5.94 o 
  -7  -6  13        7.83       12.73      5.79 o 
  -6  -6  13      413.06      389.06     10.68 o 
  -5  -6  13     2093.30     2017.41     38.67 o 
  -4  -6  13      991.27      936.38     17.89 o 
  -3  -6  13       94.62       83.11      6.07 o 
  -2  -6  13     1459.06     1365.42     29.50 o 
  -1  -6  13     2584.31     2430.13     55.60 o 
   0  -6  13      309.29      288.27     11.95 o 
   1  -6  13      153.97      159.29     10.65 o 
   2  -6  13      285.12      278.38     12.81 o 
   3  -6  13       14.62       12.91      7.58 o 
   4  -6  13     1843.71     1896.01     29.33 o 
   5  -6  13     2186.57     2284.56     40.44 o 
   6  -6  13      275.05      282.68     17.87 o 
   7  -6  13       36.54       52.75     13.88 o 
   8  -6  13      139.76      163.48     15.56 o 
 -10  -5  13       55.59       64.95     14.67 o 
  -9  -5  13       28.95       25.21      7.53 o 
  -8  -5  13      233.14      222.52      8.71 o 
  -7  -5  13      565.34      547.15     12.53 o 
  -6  -5  13       25.00       22.82      5.37 o 
  -5  -5  13      555.49      535.13     11.71 o 
  -4  -5  13       22.19       28.60      5.15 o 
  -3  -5  13      338.17      332.21      9.36 o 
  -2  -5  13     1086.82     1056.79     19.34 o 
  -1  -5  13        3.79        2.73      7.63 o 
   0  -5  13      930.34      904.58     18.59 o 
   1  -5  13       67.68       89.48      9.29 o 
   2  -5  13      415.87      423.88     14.31 o 
   3  -5  13      176.10      186.44     11.68 o 
   4  -5  13      223.92      239.63     11.71 o 
   5  -5  13      509.65      532.56     14.18 o 
   6  -5  13       51.12       67.01     14.05 o 
   7  -5  13      354.45      381.54     22.71 o 
   8  -5  13      347.87      367.02     20.51 o 
 -10  -4  13      351.32      358.14     13.34 o 
  -9  -4  13      679.18      643.13     17.14 o 
  -8  -4  13        7.16        6.06      5.80 o 
  -7  -4  13      156.37      159.55      7.13 o 
  -6  -4  13        3.78        4.20      5.50 o 
  -5  -4  13      176.07      184.40      7.29 o 
  -4  -4  13     1275.49     1218.92     18.85 o 
  -3  -4  13     1637.39     1573.80     23.05 o 
  -2  -4  13       51.37       57.54      5.71 o 
  -1  -4  13      360.17      351.33     11.04 o 
   0  -4  13     1844.02     1772.82     43.74 o 
   1  -4  13     2531.59     2460.38     39.55 o 
   2  -4  13       68.63       74.11      8.78 o 
   3  -4  13        3.75       -2.79      7.83 o 
   4  -4  13        2.11       11.01      8.23 o 
   5  -4  13       55.96       43.57      7.85 o 
   6  -4  13      280.93      305.87     15.70 o 
   7  -4  13      552.22      549.78     24.18 o 
 -10  -3  13      307.58      288.82     34.92 o 
  -9  -3  13        3.85        7.81      5.86 o 
  -8  -3  13      606.20      599.88     13.09 o 
  -7  -3  13      592.27      586.85     14.70 o 
  -6  -3  13       34.68       39.38      5.16 o 
  -5  -3  13       79.36       86.39      5.69 o 
  -4  -3  13      126.27      119.00      5.71 o 
  -3  -3  13      417.94      399.53     10.49 o 
  -2  -3  13       26.42       43.18     11.36 o 
  -1  -3  13      868.28      801.45     21.21 o 
   0  -3  13     3111.99     2990.55     55.92 o 
   1  -3  13        1.29        5.93      7.38 o 
   2  -3  13     1516.12     1488.89     27.57 o 
   3  -3  13     1121.97     1114.14     27.31 o 
   4  -3  13        2.48       15.21      8.27 o 
   5  -3  13        5.80       -1.94      7.64 o 
   6  -3  13        3.64       -5.85     12.88 o 
   7  -3  13       96.59       88.67     29.16 o 
 -10  -2  13        3.44        5.90      6.83 o 
  -9  -2  13       66.22       69.10      6.46 o 
  -8  -2  13      921.61      902.01     18.17 o 
  -7  -2  13      880.31      857.63     15.54 o 
  -6  -2  13       11.08       18.83      4.58 o 
  -5  -2  13      109.06      111.41      5.34 o 
  -4  -2  13     1249.79     1231.50     18.89 o 
  -3  -2  13      636.27      611.92     13.47 o 
  -2  -2  13      435.07      403.65     14.67 o 
  -1  -2  13      406.47      376.88     10.76 o 
   0  -2  13      201.67      203.09      8.77 o 
   1  -2  13       77.88       73.16      8.48 o 
   2  -2  13     3080.52     2954.52     45.96 o 
   3  -2  13      878.66      849.44     20.51 o 
   4  -2  13       48.31       57.89     10.09 o 
   5  -2  13       75.66       94.75     11.26 o 
   6  -2  13       93.61       95.64     10.66 o 
   7  -2  13        5.76       12.47     12.60 o 
 -10  -1  13      148.11      138.00      8.51 o 
  -9  -1  13       23.44       20.76      5.53 o 
  -8  -1  13      630.31      624.58     12.88 o 
  -7  -1  13       27.46       24.12      5.09 o 
  -6  -1  13      913.97      901.23     14.81 o 
  -5  -1  13     3377.75     3343.11     42.12 o 
  -4  -1  13       70.31       65.02      4.66 o 
  -3  -1  13      213.91      210.72      7.30 o 
  -2  -1  13      456.53      441.77     10.70 o 
  -1  -1  13        6.53        6.82      6.98 o 
   0  -1  13        8.24       10.91      5.91 o 
   1  -1  13     1814.61     1708.13     29.76 o 
   2  -1  13     1131.89     1065.99     22.45 o 
   3  -1  13       53.32       52.80      9.22 o 
   4  -1  13     1305.72     1299.37     30.95 o 
   5  -1  13     1670.32     1700.60     34.14 o 
   6  -1  13       98.82      108.99     11.03 o 
   7  -1  13        6.56        1.20     12.54 o 
 -11   0  13        6.92        6.29     11.12 o 
 -10   0  13        0.61       -3.49      6.19 o 
  -9   0  13       71.19       64.20      5.83 o 
  -8   0  13        0.83       -1.16      4.59 o 
  -7   0  13       87.34       75.00      8.21 o 
  -6   0  13      843.36      842.77     15.99 o 
  -5   0  13      239.19      240.20     10.69 o 
  -4   0  13       88.88       86.95      4.91 o 
  -3   0  13      471.13      462.26      9.69 o 
  -2   0  13      577.05      566.99     12.82 o 
  -1   0  13       14.36       19.21      6.22 o 
   0   0  13      122.94      124.67      8.41 o 
   1   0  13       48.41       41.12      7.76 o 
   2   0  13      175.13      171.14     10.18 o 
   3   0  13        0.58        2.16      8.54 o 
   4   0  13      147.85      148.91     11.68 o 
   5   0  13      143.00      148.49     12.14 o 
   6   0  13       29.99       31.87     10.93 o 
 -11   1  13       89.97       88.25     12.65 o 
 -10   1  13      587.90      602.73     36.42 o 
  -9   1  13      214.59      219.21      9.07 o 
  -8   1  13       15.62       14.96      6.20 o 
  -7   1  13      320.66      330.85     11.98 o 
  -6   1  13      190.49      187.93      9.66 o 
  -5   1  13        2.32       -2.25      6.18 o 
  -4   1  13     2189.05     2154.51     42.79 o 
  -3   1  13     3257.70     3246.19     46.04 o 
  -2   1  13     1054.11     1026.64     19.13 o 
  -1   1  13      579.32      556.79     13.95 o 
   0   1  13     1695.50     1626.61     28.08 o 
   1   1  13      786.39      739.94     17.66 o 
   2   1  13       85.66       74.79      9.31 o 
   3   1  13      228.01      232.74     12.34 o 
   4   1  13      903.00      905.18     22.97 o 
   5   1  13        1.27        8.86      9.77 o 
   6   1  13      680.65      770.96     23.48 o 
 -10   2  13      127.36      127.38      7.58 o 
  -9   2  13       19.47       25.59      8.72 o 
  -8   2  13       56.06       60.14     11.63 o 
  -7   2  13        2.66       -2.25      5.81 o 
  -6   2  13      273.00      279.97     11.36 o 
  -5   2  13      170.56      188.30     12.91 o 
  -4   2  13      182.17      196.19     14.12 o 
  -3   2  13      179.10      184.93     16.55 o 
  -2   2  13       26.45       22.77      5.34 o 
  -1   2  13       52.43       56.78      6.55 o 
   0   2  13       37.62       41.49      7.05 o 
   1   2  13      186.25      180.09     10.14 o 
   2   2  13      152.21      133.39     10.20 o 
   3   2  13       16.73       27.39      8.87 o 
   4   2  13      396.64      400.36     24.50 o 
   5   2  13       56.33       57.47     11.33 o 
 -10   3  13      153.84      180.53     14.36 o 
  -9   3  13      323.08      314.21     19.07 o 
  -8   3  13     1294.85     1322.74     32.67 o 
  -7   3  13      910.33      974.49     46.78 o 
  -5   3  13      192.35      194.07     16.89 o 
  -4   3  13        1.50       -9.07      9.37 o 
  -3   3  13      197.52      208.47      9.63 o 
  -2   3  13     1092.50     1074.85     23.30 o 
  -1   3  13     2269.04     2209.48     37.13 o 
   0   3  13      865.41      828.67     21.31 o 
   1   3  13     1122.92     1034.77     22.30 o 
   2   3  13     2007.32     1992.02     39.01 o 
   3   3  13      395.71      400.95     25.12 o 
   4   3  13       18.62       22.74      9.98 o 
   5   3  13        1.96       17.70     10.43 o 
 -10   4  13       62.72       68.49     12.52 o 
  -9   4  13        0.07        7.11     10.15 o 
  -8   4  13        0.35        2.91      8.66 o 
  -7   4  13        4.64      -17.79     17.79 o 
  -4   4  13      746.69      767.84     18.90 o 
  -3   4  13      621.06      639.58     17.72 o 
  -2   4  13        7.40       10.49     12.91 o 
  -1   4  13       34.06       46.50      8.78 o 
   0   4  13      864.81      810.45     20.32 o 
   1   4  13      206.69      198.81     10.19 o 
   2   4  13        7.83        7.79      7.93 o 
   3   4  13       50.64       34.61      9.38 o 
   4   4  13       22.76       14.63      9.68 o 
 -10   5  13        0.21        1.36     11.30 o 
  -9   5  13       39.90       68.06     12.42 o 
  -8   5  13      120.42      142.08     11.48 o 
  -7   5  13      418.72      396.57     15.85 o 
  -5   5  13      650.49      664.30     20.96 o 
  -4   5  13      145.83      142.45     18.59 o 
  -3   5  13     1137.95     1128.32     49.07 o 
  -2   5  13      194.52      197.92     11.78 o 
  -1   5  13      123.07      108.27     17.62 o 
   0   5  13       41.43       34.36     10.33 o 
   1   5  13      584.25      543.59     19.69 o 
   2   5  13       52.10       52.61     12.28 o 
   3   5  13      311.87      329.98     19.44 o 
   4   5  13      482.54      578.60     25.39 o 
  -9   6  13      199.44      269.50     17.81 o 
  -8   6  13      951.89     1083.99     36.38 o 
  -7   6  13       59.38       51.36      8.36 o 
  -6   6  13      109.57      103.84      8.14 o 
  -5   6  13       24.99       52.30      7.29 o 
  -4   6  13      123.34      124.06      9.50 o 
  -3   6  13      266.37      246.47     14.76 o 
  -2   6  13      502.97      479.91     18.58 o 
  -1   6  13      182.97      181.94     12.95 o 
   0   6  13      113.98      109.51     26.45 o 
   1   6  13      540.49      514.25     25.02 o 
   2   6  13      706.82      705.85     31.77 o 
   3   6  13       25.58       18.24     14.39 o 
  -9   7  13      329.25      418.83     23.52 o 
  -8   7  13      144.60      161.70     13.81 o 
  -7   7  13      120.47      106.86     10.10 o 
  -6   7  13       86.28       95.91      8.95 o 
  -5   7  13       10.02        3.40      7.32 o 
  -4   7  13      628.77      647.67     23.44 o 
  -3   7  13       73.44       86.22      9.40 o 
  -2   7  13      228.70      217.60     12.75 o 
  -1   7  13      154.76      173.24     12.46 o 
   0   7  13        9.07        8.45     11.52 o 
   1   7  13      261.98      255.39     18.22 o 
   2   7  13       35.94       22.53     13.96 o 
  -8   8  13       15.12       12.95     11.06 o 
  -7   8  13      619.46      630.00     23.81 o 
  -6   8  13      507.79      530.23     14.58 o 
  -5   8  13        2.35        5.12      8.17 o 
  -4   8  13       10.95        7.49      9.13 o 
  -3   8  13      197.31      212.49     15.50 o 
  -2   8  13      304.92      325.95     16.19 o 
  -1   8  13      218.80      201.26     15.31 o 
   0   8  13      178.76      188.04     16.00 o 
  -7   9  13       48.25       28.80     10.42 o 
  -6   9  13       89.33       99.99     11.23 o 
  -5   9  13       12.23       -2.75      8.83 o 
  -4   9  13      484.43      478.05     21.03 o 
  -3   9  13       74.44       85.87     12.00 o 
  -2   9  13       18.54       16.29     10.67 o 
  -1   9  13      176.23      177.83     15.54 o 
  -2 -15  14       91.00      114.90     25.03 o 
  -1 -15  14       47.37       33.19     20.82 o 
   0 -15  14       74.31       71.32     22.63 o 
   1 -15  14       61.45       19.27     20.29 o 
   2 -15  14       13.14        0.11     18.20 o 
   3 -15  14       74.91       40.34     18.76 o 
   4 -15  14      347.39      331.90     25.70 o 
  -4 -14  14       33.14       31.90     13.54 o 
  -3 -14  14      235.17      252.61     29.38 o 
  -2 -14  14       77.20       79.47     24.10 o 
  -1 -14  14       93.64       76.23     22.05 o 
   0 -14  14      240.12      257.99     19.85 o 
   1 -14  14        7.32       -2.88     15.11 o 
   2 -14  14      360.62      362.50     28.57 o 
   3 -14  14      143.43      116.09     19.98 o 
   4 -14  14        0.97        6.03     17.26 o 
   5 -14  14      106.44      112.37     19.26 o 
  -5 -13  14       40.07       34.28      8.91 o 
  -4 -13  14      318.37      338.81     13.93 o 
  -3 -13  14      191.97      215.60     11.72 o 
  -2 -13  14      115.89      126.01      8.48 o 
  -1 -13  14      204.45      230.84      9.69 o 
   0 -13  14      492.49      553.67     34.08 o 
   1 -13  14      104.48       96.86     17.97 o 
   2 -13  14        5.41       11.49     13.14 o 
   3 -13  14       48.30       87.77     19.82 o 
   4 -13  14       69.02      110.70     19.70 o 
   5 -13  14        2.38        0.18     16.63 o 
  -6 -12  14       96.19      102.64     10.70 o 
  -5 -12  14      340.95      339.08     13.73 o 
  -4 -12  14       19.08       35.11      8.76 o 
  -3 -12  14     1144.78     1186.87     21.26 o 
  -2 -12  14      466.71      462.84     13.33 o 
  -1 -12  14       50.51       55.86      8.02 o 
   0 -12  14       36.02       23.32      7.60 o 
   1 -12  14       36.97       33.27      8.38 o 
   2 -12  14        2.04       -4.98      9.84 o 
   3 -12  14       45.40       45.05     18.08 o 
   4 -12  14      768.06      821.60     39.52 o 
   5 -12  14      458.13      459.68     28.62 o 
   6 -12  14       22.77        5.52     16.03 o 
  -6 -11  14       13.49        4.19      8.12 o 
  -5 -11  14       49.63       45.86     10.83 o 
  -4 -11  14      162.29      162.56     12.75 o 
  -3 -11  14        5.40        8.93      6.73 o 
  -2 -11  14       37.88       43.92      7.64 o 
  -1 -11  14      121.08      116.17      9.21 o 
   0 -11  14        8.55       13.05      7.88 o 
   1 -11  14      167.33      176.41      9.39 o 
   2 -11  14     1313.91     1312.02     26.09 o 
   3 -11  14      121.18      137.97     11.12 o 
   4 -11  14      170.86      198.18     33.44 o 
   5 -11  14       54.47       30.63     15.98 o 
   6 -11  14        7.59       14.15     16.30 o 
  -7 -10  14      201.48      207.72     10.64 o 
  -6 -10  14      108.57      106.38      9.10 o 
  -5 -10  14        6.24        1.61      6.61 o 
  -4 -10  14      126.49      128.42     12.21 o 
  -3 -10  14      359.83      335.08     11.12 o 
  -2 -10  14       35.94       25.49      7.66 o 
  -1 -10  14     1787.41     1688.55     33.12 o 
   0 -10  14     1495.58     1408.39     42.63 o 
   1 -10  14       42.80       44.00      9.08 o 
   2 -10  14      510.23      538.88     19.92 o 
   3 -10  14      168.95      164.29     10.72 o 
   4 -10  14       15.46       18.95     13.05 o 
   5 -10  14       70.65       93.65     14.45 o 
   6 -10  14      656.56      665.60     30.53 o 
   7 -10  14       83.25       95.61     17.95 o 
  -8  -9  14       10.85       22.56     10.66 o 
  -7  -9  14       15.18       10.56      7.74 o 
  -6  -9  14      224.74      233.67     13.34 o 
  -5  -9  14        3.10        1.16      6.38 o 
  -4  -9  14      100.80      106.90      7.56 o 
  -3  -9  14      499.01      480.19     13.69 o 
  -2  -9  14        1.68        6.14      6.74 o 
  -1  -9  14       78.74       74.48      8.12 o 
   0  -9  14        3.85       -0.81      7.04 o 
   1  -9  14      100.33      102.50     10.37 o 
   2  -9  14       77.99       81.74     10.03 o 
   3  -9  14        8.20        2.68      6.75 o 
   4  -9  14       39.84       48.44      8.06 o 
   5  -9  14        3.35        6.32      9.73 o 
   6  -9  14       38.88       43.16     17.55 o 
   7  -9  14      109.10      105.63     14.69 o 
  -8  -8  14      443.59      480.90     14.48 o 
  -7  -8  14       70.03       78.08      9.32 o 
  -6  -8  14      557.64      529.39     13.04 o 
  -5  -8  14     1184.40     1128.61     26.79 o 
  -4  -8  14      203.28      196.42     10.88 o 
  -3  -8  14       31.89       22.52      6.71 o 
  -2  -8  14      137.06      122.72      8.22 o 
  -1  -8  14      413.73      386.28     12.69 o 
   0  -8  14      328.36      329.88     13.76 o 
   1  -8  14     2151.88     2120.79     39.06 o 
   2  -8  14     1892.07     1896.76     37.43 o 
   3  -8  14       43.57       69.43     10.66 o 
   4  -8  14      335.55      358.20     12.34 o 
   5  -8  14      633.53      666.54     21.71 o 
   6  -8  14       38.92       41.68     10.49 o 
   7  -8  14       21.65       19.75     10.28 o 
  -9  -7  14        0.84       -4.05     11.65 o 
  -8  -7  14       48.03       28.75      7.00 o 
  -7  -7  14       15.46       14.58      6.80 o 
  -6  -7  14      181.96      181.04      8.54 o 
  -5  -7  14       73.33       65.49      6.68 o 
  -4  -7  14      118.23      106.90      7.01 o 
  -3  -7  14      393.54      387.94     11.82 o 
  -2  -7  14       35.88       39.02      7.00 o 
  -1  -7  14       52.05       51.58      8.41 o 
   0  -7  14      158.45      170.56     10.89 o 
   1  -7  14      283.18      270.70     16.90 o 
   2  -7  14        4.56        3.33      9.65 o 
   3  -7  14      159.25      172.80     11.21 o 
   4  -7  14      939.45      969.72     22.57 o 
   5  -7  14      195.57      187.92     11.39 o 
   6  -7  14      184.27      202.59     16.91 o 
   7  -7  14       44.46       45.82     10.68 o 
  -9  -6  14       22.43       29.96      7.89 o 
  -8  -6  14       84.68       76.73      7.76 o 
  -7  -6  14      277.07      280.32      9.59 o 
  -6  -6  14      385.89      386.70     15.29 o 
  -5  -6  14       24.47       16.48      5.57 o 
  -4  -6  14      624.46      589.81     14.87 o 
  -3  -6  14     2980.29     2781.50     45.32 o 
  -2  -6  14       96.56      106.85      9.32 o 
  -1  -6  14      120.64      125.20      8.24 o 
   0  -6  14      137.90      133.29      9.00 o 
   1  -6  14        4.38        1.41      7.89 o 
   2  -6  14      161.90      157.81     10.29 o 
   3  -6  14      925.49      961.65     21.43 o 
   4  -6  14      743.33      804.95     21.32 o 
   5  -6  14      105.62      126.21      9.42 o 
   6  -6  14      450.66      463.71     22.88 o 
   7  -6  14      430.32      448.72     22.28 o 
  -9  -5  14        1.22       -1.35      6.54 o 
  -8  -5  14       10.28        6.30      6.06 o 
  -7  -5  14       18.16       14.60      5.69 o 
  -6  -5  14       59.28       58.15      6.10 o 
  -5  -5  14       64.38       65.34      6.00 o 
  -4  -5  14     1667.91     1610.88     26.33 o 
  -3  -5  14      238.66      235.78      9.10 o 
  -2  -5  14      194.89      194.65      8.59 o 
  -1  -5  14      661.97      672.87     16.46 o 
   0  -5  14     1027.65     1039.49     21.38 o 
   1  -5  14      227.78      264.02     12.25 o 
   2  -5  14        1.37        9.22      7.91 o 
   3  -5  14      114.28      116.57      9.88 o 
   4  -5  14        2.12       14.16      8.43 o 
   5  -5  14      149.29      161.28      9.28 o 
   6  -5  14     1556.49     1596.23     44.12 o 
   7  -5  14      168.97      146.58     15.68 o 
 -10  -4  14      121.52      122.87     11.74 o 
  -9  -4  14       64.72       72.73      7.42 o 
  -8  -4  14      245.64      239.46      8.98 o 
  -7  -4  14       57.64       59.54      5.96 o 
  -6  -4  14       24.26       19.39      5.85 o 
  -5  -4  14        1.04        9.85      4.91 o 
  -4  -4  14      520.09      488.12     12.13 o 
  -3  -4  14      118.72      115.46      7.57 o 
  -2  -4  14     2069.84     2002.97     31.91 o 
  -1  -4  14     2197.00     2097.63     32.80 o 
   0  -4  14      252.82      237.39      9.62 o 
   1  -4  14      483.39      510.57     15.74 o 
   2  -4  14      567.49      580.66     16.75 o 
   3  -4  14        1.65        3.34     11.21 o 
   4  -4  14       98.39      108.67     10.04 o 
   5  -4  14       59.04       82.43     10.65 o 
   6  -4  14      395.29      370.21     17.25 o 
   7  -4  14        0.40       -0.65     13.01 o 
 -10  -3  14      127.11      164.37     12.00 o 
  -9  -3  14      381.01      394.22     12.24 o 
  -8  -3  14      506.10      497.64     12.06 o 
  -7  -3  14       84.79       82.74      6.06 o 
  -6  -3  14      434.13      406.21      9.98 o 
  -5  -3  14      306.72      282.32      9.07 o 
  -4  -3  14      493.61      482.43     10.80 o 
  -3  -3  14      656.22      624.36     13.91 o 
  -2  -3  14     1887.10     1766.32     27.96 o 
  -1  -3  14      159.72      163.95      9.98 o 
   0  -3  14      623.77      604.71     14.45 o 
   1  -3  14     3593.93     3479.21     62.53 o 
   2  -3  14     1248.51     1263.61     27.49 o 
   3  -3  14       29.61       16.74      8.82 o 
   4  -3  14      166.45      180.85     15.17 o 
   5  -3  14      136.10      121.12     11.36 o 
   6  -3  14      106.80      125.43     12.42 o 
   7  -3  14      292.20      296.16     23.67 o 
 -10  -2  14       84.54       89.34      7.95 o 
  -9  -2  14       38.08       49.18      6.58 o 
  -8  -2  14        8.23       13.71      6.73 o 
  -7  -2  14      116.71      125.63      8.34 o 
  -6  -2  14      640.35      629.26     12.22 o 
  -5  -2  14      130.63      126.00      6.36 o 
  -4  -2  14      823.01      790.20     15.01 o 
  -3  -2  14      693.12      680.02     14.13 o 
  -2  -2  14      545.23      541.63     12.42 o 
  -1  -2  14      610.71      588.01     13.77 o 
   0  -2  14       20.14       25.57      6.61 o 
   1  -2  14      775.54      764.72     19.29 o 
   2  -2  14        4.78        9.43      7.98 o 
   3  -2  14      475.78      501.62     17.46 o 
   4  -2  14       34.11       50.53     10.35 o 
   5  -2  14      230.56      246.44     13.52 o 
   6  -2  14      344.38      359.23     17.11 o 
 -10  -1  14        1.69        6.72      6.50 o 
  -9  -1  14      104.45      109.25      8.72 o 
  -8  -1  14       96.26       98.46      7.22 o 
  -7  -1  14     1324.08     1341.79     24.69 o 
  -6  -1  14      802.79      784.81     15.70 o 
  -5  -1  14       10.41       23.87      7.80 o 
  -4  -1  14      471.79      480.17     10.39 o 
  -3  -1  14     1982.30     1929.51     28.26 o 
  -2  -1  14      107.94      112.08      6.71 o 
  -1  -1  14      169.07      169.92      8.49 o 
   0  -1  14      103.48      113.24      8.83 o 
   1  -1  14        1.67        5.06      7.44 o 
   2  -1  14      146.66      154.26     10.48 o 
   3  -1  14     1677.27     1678.14     42.47 o 
   4  -1  14     1158.60     1179.08     37.70 o 
   5  -1  14        2.34        0.87      9.87 o 
   6  -1  14      211.10      249.88     14.84 o 
 -10   0  14      197.81      196.74      9.08 o 
  -9   0  14      242.48      252.11     14.55 o 
  -8   0  14      151.67      154.83      7.90 o 
  -7   0  14      209.19      221.83      8.93 o 
  -6   0  14      652.57      648.67     12.96 o 
  -5   0  14        5.50        7.16      4.71 o 
  -4   0  14       67.55       77.03      5.73 o 
  -3   0  14       49.28       52.04      4.73 o 
  -2   0  14      875.52      867.69     23.70 o 
  -1   0  14       31.77       25.84      6.72 o 
   0   0  14     1494.58     1379.10     25.15 o 
   1   0  14     1435.71     1389.79     26.12 o 
   2   0  14      180.66      183.18     10.64 o 
   3   0  14       92.66       79.50     10.16 o 
   4   0  14       77.59       91.43     10.78 o 
   5   0  14       33.68       21.54     11.04 o 
   6   0  14       12.34        0.79     14.12 o 
 -10   1  14       49.52       45.35     10.36 o 
  -9   1  14        1.20        7.85      8.36 o 
  -8   1  14      152.51      157.69      7.76 o 
  -7   1  14       28.73       27.72      5.21 o 
  -6   1  14      142.67      152.40     14.26 o 
  -5   1  14      702.99      743.02     24.31 o 
  -4   1  14      840.99      813.99     18.08 o 
  -3   1  14       74.26       69.88      8.24 o 
  -2   1  14     1850.85     1812.59     29.34 o 
  -1   1  14     1823.65     1761.14     29.27 o 
   0   1  14       22.49       22.51      7.09 o 
   1   1  14       22.61       24.59      7.74 o 
   2   1  14       24.34        9.53      8.41 o 
   3   1  14        2.06       -5.39      8.79 o 
   4   1  14       79.30       77.42     10.65 o 
   5   1  14      368.25      388.74     17.44 o 
 -10   2  14       21.29       18.52      9.87 o 
  -9   2  14        1.76        1.29      8.47 o 
  -8   2  14      104.76      112.10     31.45 o 
  -7   2  14      790.10      856.70     43.39 o 
  -5   2  14      307.29      354.50     16.86 o 
  -4   2  14     1955.85     2007.27     35.78 o 
  -3   2  14      928.11      896.97     20.86 o 
  -2   2  14       17.72       23.68      5.42 o 
  -1   2  14        7.40        2.06      8.63 o 
   0   2  14      230.92      214.55     10.21 o 
   1   2  14       34.56       33.50      8.93 o 
   2   2  14      723.48      722.05     19.20 o 
   3   2  14     1278.73     1294.09     27.60 o 
   4   2  14       26.14       24.31     10.08 o 
   5   2  14       90.36      101.28     16.22 o 
 -10   3  14      141.51      168.98     13.15 o 
  -9   3  14      336.00      339.91     16.84 o 
  -8   3  14       23.49       18.27      7.01 o 
  -5   3  14       12.19       31.15     19.30 o 
  -4   3  14       75.37       89.07      7.76 o 
  -3   3  14       68.32       77.75      7.73 o 
  -2   3  14      366.93      377.85     16.52 o 
  -1   3  14       18.70       16.15      6.49 o 
   0   3  14      406.59      400.71     13.13 o 
   1   3  14      349.78      357.50     13.32 o 
   2   3  14        1.43       -0.87      7.81 o 
   3   3  14      120.62      133.46     21.83 o 
   4   3  14       10.31       23.71     16.73 o 
  -9   4  14      222.37      247.58     15.62 o 
  -8   4  14       34.71       48.52      8.96 o 
  -4   4  14       85.19       99.15      8.46 o 
  -3   4  14      446.44      458.16     22.17 o 
  -2   4  14     2523.26     2411.41     56.08 o 
  -1   4  14      403.87      426.80     16.08 o 
   0   4  14        0.04       10.27      9.31 o 
   1   4  14      186.72      201.56     10.52 o 
   2   4  14       17.62       24.45      8.80 o 
   3   4  14       53.78       58.90     10.87 o 
  -9   5  14       30.75       31.58     10.56 o 
  -8   5  14       19.34       22.65      9.82 o 
  -5   5  14      159.70      160.68     10.37 o 
  -4   5  14      287.61      305.18     13.03 o 
  -3   5  14      164.61      165.46     10.58 o 
  -2   5  14      125.22      132.42     11.00 o 
  -1   5  14       34.97       22.57      9.63 o 
   0   5  14       54.82       66.01     11.53 o 
   1   5  14      138.46      139.06     16.03 o 
   2   5  14       13.53       11.83     14.61 o 
  -8   6  14        1.97        9.42      9.57 o 
  -7   6  14      321.22      304.88     14.53 o 
  -6   6  14      390.79      390.97     15.03 o 
  -5   6  14      117.36      124.12      9.08 o 
  -4   6  14        4.02       15.05      7.80 o 
  -3   6  14      203.76      214.50     26.62 o 
  -2   6  14      153.39      165.23     20.04 o 
  -1   6  14      650.01      669.77     23.08 o 
   0   6  14      959.73      946.97     34.79 o 
   1   6  14      375.71      392.69     23.32 o 
  -8   7  14       34.14       42.36     11.04 o 
  -7   7  14      464.88      449.90     18.56 o 
  -6   7  14       34.78       34.44      8.00 o 
  -5   7  14       99.01       90.57      9.28 o 
  -4   7  14       31.98       26.38      9.01 o 
  -3   7  14      100.92      110.55     10.19 o 
  -2   7  14        4.55       10.28     10.03 o 
  -1   7  14      202.20      191.60     14.89 o 
   0   7  14      254.82      261.63     19.24 o 
  -6   8  14       69.11       67.63      6.76 o 
  -5   8  14      564.30      573.54     21.62 o 
  -4   8  14      431.62      479.91     20.32 o 
  -3   8  14        0.85       11.32      9.74 o 
  -2   8  14       68.80       73.29     12.01 o 
  -1   8  14       19.78        8.41     11.01 o 
   0 -15  15        0.11       -4.50     20.02 o 
   1 -15  15        3.14        0.49     18.22 o 
   2 -15  15       90.06       72.61     20.61 o 
  -3 -14  15       95.17      113.17     11.80 o 
  -2 -14  15        2.99      -10.17     31.51 o 
  -1 -14  15       56.56       44.33     22.44 o 
   0 -14  15      373.65      456.11     34.53 o 
   1 -14  15      590.60      614.50     37.52 o 
   2 -14  15       80.89       47.77     19.49 o 
   3 -14  15      499.77      493.21     31.66 o 
   4 -14  15      260.14      244.17     23.23 o 
  -4 -13  15       38.58       36.41      9.12 o 
  -3 -13  15        5.86       -1.34      8.55 o 
  -2 -13  15      174.52      185.63     14.30 o 
  -1 -13  15        0.29        1.00      7.85 o 
   0 -13  15        6.76        4.90      7.67 o 
   1 -13  15        0.59       -7.44     10.02 o 
   2 -13  15       11.77        7.68     13.24 o 
   3 -13  15        0.00        3.71     17.82 o 
   4 -13  15       76.28       79.25     19.23 o 
  -5 -12  15      503.05      505.78     19.95 o 
  -4 -12  15      482.04      460.31     19.35 o 
  -3 -12  15      357.89      371.58     14.36 o 
  -2 -12  15      114.91      121.39     13.02 o 
  -1 -12  15      312.46      300.78     11.42 o 
   0 -12  15       24.45       17.52      8.34 o 
   1 -12  15       89.00       75.73      9.27 o 
   2 -12  15      331.04      339.73     18.46 o 
   3 -12  15      307.02      324.04     25.85 o 
   4 -12  15       79.40       46.97     18.47 o 
   5 -12  15      452.72      457.60     30.02 o
[truncated: 40,752 more chars]
